# Supplementary material for: Parsing Fabry Disease Metabolic Plasticity Using Metabolomics
Source: J Pers Med. 2021 Sep 8;11(9):898. doi: 10.3390/jpm11090898 (PMC8468728; doi:10.3390/jpm11090898)
Supplement: Supplementary file 1 [file jpm-11-00898-s001.zip]

Archive with 2 entries (2 files):
- Ducatez_et_al_supplmentary_fabomics_20210731.pdf
- Ducatez_et_al_supp_data_fabomics_20210731.xlsx
