# Supplementary material for: Parsing Fabry Disease Metabolic Plasticity Using Metabolomics
Source: J Pers Med. 2021 Sep 8;11(9):898. doi: 10.3390/jpm11090898 (PMC8468728; doi:10.3390/jpm11090898)
Supplement: Supplementary file 1 [file jpm-11-00898-s001.zip › Ducatez_et_al_supp_data_fabomics_20210731.xlsx]

## Sheet: Summary
Table	Description
Table_S1	Cohorte Overview
Table_S2	Metabolomics Data Matrix
Table_S3	Variable metadata
Table_S4	Principal Component Analysis Scores
Table_S5	Differential Expression Analysis
Table_S6	Metabolite Spearman Correlation Matrix
Table_S7	Spearman Correlation with lysoGb3 & Residual Enzymatic Activity
Table_S8	Partial Correlation Matrix including all samples
Table_S9	Partial Correlation Matrix including only control samples
Table_S10	Pruned netwrok using all samples network
Table_S11	Patient specific pruned networks
Table_S12	Consensus network
Table_S13	All Random Forest Models

## Sheet: Table_S1
		Phenotype
Characteristic	Overall, N = 661	Classical, N = 331	Non_Classical, N = 331	p-value2	q-value3
Age	46 (17 - 75)	44 (20 - 75)	47 (17 - 74)	0.3	0.5
Weight	73 (46 - 145)	68 (46 - 120)	78 (50 - 145)	0.033	0.2
(Missing)	1	1	0
Height	167 (70 - 192)	166 (150 - 184)	169 (70 - 192)	0.019	0.15
(Missing)	13	4	9
BMI	27 (17 - 102)	25 (17 - 41)	30 (18 - 102)	0.2	0.4
(Missing)	13	4	9
Sex				0.14	0.4
Female	34 / 66 (52%)	20 / 33 (61%)	14 / 33 (42%)
Male	32 / 66 (48%)	13 / 33 (39%)	19 / 33 (58%)
Treatment				0.8	>0.9
Non_Treated	21 / 66 (32%)	10 / 33 (30%)	11 / 33 (33%)
Treated	45 / 66 (68%)	23 / 33 (70%)	22 / 33 (67%)
Therapy				0.5	0.7
Agalsidase alfa	11 / 66 (17%)	8 / 33 (24%)	3 / 33 (9.1%)
Agalsidase alfa / Agalsidase beta	10 / 66 (15%)	4 / 33 (12%)	6 / 33 (18%)
Agalsidase alfa / Agalsidase beta / Miglastat	1 / 66 (1.5%)	0 / 33 (0%)	1 / 33 (3.0%)
Agalsidase alfa / Miglastat	1 / 66 (1.5%)	0 / 33 (0%)	1 / 33 (3.0%)
Agalsidase beta	21 / 66 (32%)	11 / 33 (33%)	10 / 33 (30%)
Miglastat	1 / 66 (1.5%)	0 / 33 (0%)	1 / 33 (3.0%)
Non Treated	21 / 66 (32%)	10 / 33 (30%)	11 / 33 (33%)
Total Treatment Time	6.5 (0.0 - 15.4)	7.1 (0.0 - 14.9)	5.7 (0.0 - 15.4)	0.4	0.6
(Missing)	22	10	12
Neutralizing_Antibodies				0.4	0.6
Negative	5 / 66 (7.6%)	4 / 33 (12%)	1 / 33 (3.0%)
Positive	61 / 66 (92%)	29 / 33 (88%)	32 / 33 (97%)
Varient Effect				0.016	0.15
Missense	37 / 61 (61%)	13 / 29 (45%)	24 / 32 (75%)
Truncated Protein	24 / 61 (39%)	16 / 29 (55%)	8 / 32 (25%)
(Missing)	5	4	1
Exon				0.003	0.060
0	6 / 60 (10%)	3 / 28 (11%)	3 / 32 (9.4%)
1	4 / 60 (6.7%)	3 / 28 (11%)	1 / 32 (3.1%)
2	11 / 60 (18%)	7 / 28 (25%)	4 / 32 (12%)
3	6 / 60 (10%)	2 / 28 (7.1%)	4 / 32 (12%)
4	2 / 60 (3.3%)	2 / 28 (7.1%)	0 / 32 (0%)
5	12 / 60 (20%)	0 / 28 (0%)	12 / 32 (38%)
6	10 / 60 (17%)	7 / 28 (25%)	3 / 32 (9.4%)
7	9 / 60 (15%)	4 / 28 (14%)	5 / 32 (16%)
(Missing)	6	5	1
lysoGb3	15 (1 - 124)	21 (1 - 124)	9 (1 - 73)	0.017	0.15
(Missing)	6	3	3
Residual_Enzyme_Activity	0.98 (0.00 - 1.30)	0.96 (0.00 - 1.30)	1.00 (0.11 - 1.27)	0.7	0.9
(Missing)	11	5	6
Creatinine	98 (42 - 999)	119 (50 - 999)	76 (42 - 201)	0.7	0.9
(Missing)	5	2	3
Creat_MDRD	95 (5 - 163)	88 (5 - 160)	102 (30 - 163)	0.2	0.4
(Missing)	4	1	3
eGFR_45	NA (Inf - -Inf)	NA (Inf - -Inf)	NA (Inf - -Inf)
(Missing)	66	33	33
Hemoglobin	13.71 (7.50 - 16.60)	13.24 (7.50 - 16.10)	14.17 (11.80 - 16.60)	0.061	0.2
(Missing)	12	6	6
Leucocytes	7.34 (4.10 - 12.30)	7.54 (4.18 - 12.00)	7.13 (4.10 - 12.30)	0.4	0.6
(Missing)	13	6	7
Lymphocytes	2.21 (1.15 - 5.70)	2.04 (1.40 - 3.91)	2.37 (1.15 - 5.70)	0.2	0.4
(Missing)	23	12	11
Neutrophiles	4.34 (1.81 - 9.22)	4.94 (1.81 - 9.22)	3.80 (1.87 - 5.80)	0.075	0.3
(Missing)	20	11	9
Platelet	254 (137 - 366)	267 (137 - 366)	242 (158 - 359)	0.056	0.2
(Missing)	15	8	7
Mainz_Total_Score	17 (0 - 39)	20 (4 - 39)	13 (0 - 34)	0.019	0.15
Mainz_Cardiovascular_Score	5.7 (0.0 - 20.0)	5.2 (0.0 - 18.0)	6.1 (0.0 - 20.0)	>0.9	>0.9
Mainz_General_Score	3.30 (0.00 - 13.00)	4.33 (0.00 - 13.00)	2.27 (0.00 - 9.00)	0.002	0.060
Mainz_Neurological_Score	4.3 (0.0 - 16.0)	5.6 (0.0 - 16.0)	3.0 (0.0 - 12.0)	0.004	0.060
Mainz_Renal_Score				0.2	0.4
0	41 / 66 (62%)	18 / 33 (55%)	23 / 33 (70%)
4	4 / 66 (6.1%)	1 / 33 (3.0%)	3 / 33 (9.1%)
8	17 / 66 (26%)	10 / 33 (30%)	7 / 33 (21%)
12	1 / 66 (1.5%)	1 / 33 (3.0%)	0 / 33 (0%)
18	3 / 66 (4.5%)	3 / 33 (9.1%)	0 / 33 (0%)
Cornea_verticilata				<0.001	<0.001
Yes	29 / 55 (53%)	26 / 26 (100%)	3 / 29 (10%)
No	26 / 55 (47%)	0 / 26 (0%)	26 / 29 (90%)
(Missing)	11	7	4
CKD_stages				0.2	0.4
0	34 / 64 (53%)	18 / 33 (55%)	16 / 31 (52%)
1	4 / 64 (6.2%)	1 / 33 (3.0%)	3 / 31 (9.7%)
2	16 / 64 (25%)	7 / 33 (21%)	9 / 31 (29%)
3	4 / 64 (6.2%)	1 / 33 (3.0%)	3 / 31 (9.7%)
4	2 / 64 (3.1%)	2 / 33 (6.1%)	0 / 31 (0%)
5	4 / 64 (6.2%)	4 / 33 (12%)	0 / 31 (0%)
(Missing)	2	0	2
Kidney_Transp				0.5	0.7
Yes	2 / 66 (3.0%)	2 / 33 (6.1%)	0 / 33 (0%)
No	64 / 66 (97%)	31 / 33 (94%)	33 / 33 (100%)
Dialysis				0.2	0.5
No	62 / 65 (95%)	30 / 33 (91%)	32 / 32 (100%)
Yes	3 / 65 (4.6%)	3 / 33 (9.1%)	0 / 32 (0%)
(Missing)	1	0	1
Hypertrophic Cardiomyopathy				0.2	0.4
Yes	31 / 64 (48%)	13 / 32 (41%)	18 / 32 (56%)
No	33 / 64 (52%)	19 / 32 (59%)	14 / 32 (44%)
(Missing)	2	1	1
Angiokeratoma				0.024	0.2
Yes	29 / 64 (45%)	19 / 32 (59%)	10 / 32 (31%)
No	35 / 64 (55%)	13 / 32 (41%)	22 / 32 (69%)
(Missing)	2	1	1
Arterial_thrombosis				>0.9	>0.9
0	58 / 62 (94%)	28 / 30 (93%)	30 / 32 (94%)
1	4 / 62 (6.5%)	2 / 30 (6.7%)	2 / 32 (6.2%)
(Missing)	4	3	1
Venous_thrombosis				0.053	0.2
0	56 / 63 (89%)	25 / 31 (81%)	31 / 32 (97%)
1	7 / 63 (11%)	6 / 31 (19%)	1 / 32 (3.1%)
(Missing)	3	2	1
Card_score				0.6	0.8
0	39 / 66 (59%)	20 / 33 (61%)	19 / 33 (58%)
1	7 / 66 (11%)	5 / 33 (15%)	2 / 33 (6.1%)
2	7 / 66 (11%)	3 / 33 (9.1%)	4 / 33 (12%)
3	8 / 66 (12%)	4 / 33 (12%)	4 / 33 (12%)
4	5 / 66 (7.6%)	1 / 33 (3.0%)	4 / 33 (12%)
Arrhythmia				0.2	0.4
arryhthmia	33 / 66 (50%)	19 / 33 (58%)	14 / 33 (42%)
noarryhthmia	33 / 66 (50%)	14 / 33 (42%)	19 / 33 (58%)
Stroke_ischemic				0.7	0.9
nostroke	55 / 64 (86%)	26 / 31 (84%)	29 / 33 (88%)
stroke	9 / 64 (14%)	5 / 31 (16%)	4 / 33 (12%)
(Missing)	2	2	0
Mainz_stroke				0.8	>0.9
0	49 / 65 (75%)	23 / 32 (72%)	26 / 33 (79%)
3	8 / 65 (12%)	4 / 32 (12%)	4 / 33 (12%)
5	8 / 65 (12%)	5 / 32 (16%)	3 / 33 (9.1%)
(Missing)	1	1	0
Neuropathic_pain				<0.001	<0.001
noPain	18 / 63 (29%)	0 / 30 (0%)	18 / 33 (55%)
Pain	45 / 63 (71%)	30 / 30 (100%)	15 / 33 (45%)
(Missing)	3	3	0
Sudation_disorder				0.013	0.15
No	30 / 66 (45%)	10 / 33 (30%)	20 / 33 (61%)
Yes	36 / 66 (55%)	23 / 33 (70%)	13 / 33 (39%)
1Mean (Range); n / N (%)
2Wilcoxon rank sum test; Pearson's Chi-squared test; Fisher's exact test
3False discovery rate correction for multiple testing

## Sheet: Table_S2
sample_id	sample	age	weight	height	bmi	sex	group	treatment	phenotype	therapy	treatment_cumul_years	neutralizing_antibodies	variant	variant_c_dna	variant_protein	variant_effect	exon	lyso_gb3	residual_enzyme_activity	creatinine	creat_mdrd	e_gfr_45	hemoglobin	leucocytes	lymphocytes	neutrophiles	platelet	mainz_total_score	mainz_cardiovascular_score	mainz_general_score	mainz_neurological_score	mainz_renal_score	cornea_verticilata	ckd_stages	kidney_transp	dialysis	hypertrophic_cardiomyopathy	angiokeratoma	arterial_thrombosis	venous_thrombosis	card_score	arrhythmia	stroke_ischemic	mainz_stroke	neuropathic_pain	sudation_disorder	META1	META10	META100
F_11	S292	48	74	167	26.5	Female	Fabry	Treated	Classical	Agalsidase alfa	11.8740588637919	Positive	M42R	c.125T>G	p.Met42Arg	missense	1		0.87	50	121.135		12.6	12	1.63	9.22	242	13	0	4	9	0	cornvert	0	noKidneyTransp	0	nocardiop	noangiok	0	0	2	arryhthmia	nostroke	0	Pain	sudationtrbl	9.10641	0.261046	4.50657
F_12	S293	16.7	53	165	19.5	Female	Fabry	Non_Treated	Non_Classical	Non Treated		Positive	c.802-3_802-2del	c.802-3_802-2del	p.?	mtp	0	1.9	1.07	76	91.6443		15.4	6.8	2.4	3.7	274	0	0	0	0	0		0	noKidneyTransp	0	nocardiop	noangiok	0	0	0	noarryhthmia	nostroke	0	noPain	nosudationtrbl	10.9712	0.451539	5.53692
F_15	S296	31.9	56	174	18.5	Male	Fabry	Treated	Classical	Agalsidase alfa	11.3319644079398	Negative	A292V	c.875C>T	p.Ala292Val	missense	6	15	0.93	67	125.916		13.7	8.9	1.4	6.7	254	8	3	2	3	0		0	noKidneyTransp	0	nocardiop	angiok	0	0	0	noarryhthmia	nostroke	0	Pain	sudationtrbl	10.7226	0.25399	2.8792
F_16	S297	48.1	75	174	24.8	Male	Fabry	Treated	Non_Classical	Agalsidase alfa / Agalsidase beta	13.4209445585216	Positive	R112C	c.334C>T	p.Arg112Cys	missense	2	24.6	1.27	71	108.91		13.7	5.54	1.96	2.46	188	21	6	7	8	0	nocornvert	0	noKidneyTransp	0	cardiop	angiok	0	0	2	arryhthmia	nostroke	0	Pain	sudationtrbl	13.3022	0.232825	1.83922
F_17	S298	55.4	52	154	21.9	Female	Fabry	Treated	Classical	Agalsidase beta	0.889801505817933	Positive	c.214delA	c.214del	p.Met72Trpfs*49	mtp	2		0.88	55	105.413							6	2	2	2	0	cornvert	0	noKidneyTransp	0	nocardiop	noangiok	0	0	0	noarryhthmia	nostroke	0	Pain	sudationtrbl	11.686	0.23988	2.86957
F_18	S299	70.1	76	156	31.2	Female	Fabry	Treated	Classical	Agalsidase alfa	0.205338809034908	Positive	c802-3_802-2 delCA	c.802-3_802-2del	p.?	mtp	0	7.8	1.04	54	102.65		13.9	8.9	3.91	4.37	294	20	15	1	4	0	cornvert	0	noKidneyTransp	0	cardiop	noangiok	0	0	3	arryhthmia	nostroke	0	Pain	nosudationtrbl	13.4265	0.352765	3.30289
F_19	S300	24.9	84	183	25.1	Male	Fabry	Treated	Non_Classical	Agalsidase beta	-0.0383299110198494	Positive	R301Q	c.902G>A	p.Arg301Gln	missense	6	2	0.87	75	115.728		15	5.7	1.48	3.65	266	4	0	2	2	0	nocornvert		noKidneyTransp	0	nocardiop	noangiok	0	0	0	arryhthmia	nostroke	0	noPain	sudationtrbl	10.4428	0.380986	3.63029
F_2	S301	46.6	105	170	36.3	Female	Fabry	Treated	Non_Classical	Miglastat		Positive	A143T	c.427G>A	p.Ala143Thr	missense	3	1.1	0.11	51	118.424		13.8	7.9	1.89	5.36	203	13	0	8	5	0	nocornvert	0	noKidneyTransp	0	nocardiop	angiok	0	0	0	noarryhthmia	nostroke	0	Pain	nosudationtrbl	17.3737	0.225769	1.83922
F_21	S302	20.2	50			Male	Fabry	Non_Treated	Classical	Non Treated		Positive						123.9	0	65	144.432							4	2	0	2	0		0	noKidneyTransp	0	nocardiop	noangiok	0	0	0	noarryhthmia	nostroke		Pain	sudationtrbl	8.29833	0.402152	1.29034
F_23	S303	69.3	105	178	33.1	Male	Fabry	Non_Treated	Non_Classical	Non Treated		Positive	N215S	c.644A>G	p.Asn215Ser	missense	5		1.15	70	102.876		14.8	7.57	1.47	5.09	221	18	16	2	0	0	nocornvert	0	noKidneyTransp	0	cardiop		1	0	4	arryhthmia	nostroke	0	noPain	nosudationtrbl	9.75909	0.331599	1.85848
F_25	S305	30.3	51	166	18.5	Female	Fabry	Non_Treated	Classical	Non Treated		Positive	c1277_1278del	c.1277_1278del	p.Lys426Argfs*24	mtp	7		0.94	65	98.0783		14.6	5.25	1.84	2.84	257	4	0	1	3	0	cornvert	0	noKidneyTransp	0	nocardiop	noangiok	0	1	0	noarryhthmia	nostroke	0	Pain	nosudationtrbl	8.04969	0.282212	1.91625
F_27	S306	36.1	71	167	25.5	Female	Fabry	Non_Treated	Non_Classical	Non Treated		Positive	R112C	c.334C>T	p.Arg112Cys	missense	2	3.8		62	99.6883		13.3	12.3	5.7	5.1	250	5	0	1	0	4	cornvert	1	noKidneyTransp	0	nocardiop	noangiok	0	0	0	noarryhthmia	nostroke	0	noPain	nosudationtrbl	13.7373	0.430373	3.94806
F_28	S307	21.5	65	178	20.5	Male	Fabry	Treated	Classical	Agalsidase alfa	3.6249144421629	Positive	H46R	c.137A>G	p.His46Arg	missense	1	10.6	1.09	58	160.035		13.8	4.18	1.95	1.81	174	14	1	5	8	0	cornvert	0	noKidneyTransp	0	nocardiop	angiok	0	0	0	arryhthmia	nostroke	0	Pain	sudationtrbl	21.1965	0.409207	4.3525
F_29	S308	74.2	73	174	24.1	Male	Fabry	Treated	Non_Classical	Agalsidase beta	1.64544832306639	Positive	N215S	c.644A>G	p.Asn215Ser	missense	5	6.7	1.19	201	29.9866		16.1	7.87	1.53	5.07	191	34	15	6	5	8	nocornvert	3	noKidneyTransp	0	cardiop	noangiok	0	0	4	arryhthmia	nostroke	3	noPain	sudationtrbl	13.5819	0	2.6192
F_3	S309	54.8	80	164	29.7	Female	Fabry	Non_Treated	Non_Classical	Non Treated		Positive	c802-3_802-2del	c.802-3_802-2del	p.?	mtp	0	8.7		86	62.7841		14.2	5.9	1.96	3.36	207	11	3	0	0	8	nocornvert	2	noKidneyTransp	0	nocardiop	noangiok	0	0	0	noarryhthmia	nostroke	0	Pain	sudationtrbl	17.0007	0.25399	4.66064
F_30	S310	54.6	48	150	21.3	Female	Fabry	Treated	Classical	Agalsidase alfa	2.54893908281999	Positive	c.1021delG	c.1021del	p.Glu341Asnfs*7	mtp	7	13.4	1.19									37	11	4	4	18	cornvert	5	noKidneyTransp	1	cardiop	angiok	0	0	1	arryhthmia	nostroke	0	Pain	nosudationtrbl	5.78086	0.246935	2.49402
F_31	S311	41.4	64			Female	Fabry	Non_Treated	Non_Classical	Non Treated		Positive	c1277_1278del	c.1277_1278del	p.Lys426Argfs*24	mtp	7	3.6	0.96	70	84.0501		14.8	7.27	2.4	3.3	245	15	2	3	2	8		2	noKidneyTransp	0	nocardiop	noangiok	0	0	0	arryhthmia	nostroke	0	noPain	nosudationtrbl	12.0901	0.402152	2.80216
F_34	S314	60.9	82	177	26.2	Male	Fabry	Treated	Non_Classical	Agalsidase beta	4.83504449007529	Positive	F337S	c.1010T>C	p.Phe337Ser	missense	7	5.8	1.01	118	57.648		16.5	8.98	3.26	4.56	276	20	7	2	3	8	nocornvert	3	noKidneyTransp	0	cardiop	noangiok	0	0	2	arryhthmia	nostroke	0	Pain	nosudationtrbl	13.7062	0	5.31544
F_35	S315	46.3	94	181	28.7	Male	Fabry	Treated	Classical	Agalsidase beta	4.3066392881588	Positive	F337S	c.1010T>C	p.Phe337Ser	missense	7	3.3	1.2	96	77.2361		16.1	8.57	2.6	4.9	268	20	6	4	2	8	cornvert	2	noKidneyTransp	0	cardiop	noangiok	0	0	2	arryhthmia	nostroke	0	Pain	sudationtrbl	15.7886	0	3.534
F_36	S316	52.1	71			Male	Fabry	Treated	Non_Classical	Agalsidase alfa / Agalsidase beta / Miglastat	8.49281314168378	Positive	N215S	c.644A>G	p.Asn215Ser	missense	5	3.3	1.15									18	17	0	1	0	nocornvert	2	noKidneyTransp	0	cardiop	noangiok	0	0	4	arryhthmia	nostroke	0	noPain	nosudationtrbl	14.1724	0.303377	3.3703
F_37	S317	41.1	120	184	35.4	Male	Fabry	Treated	Classical	Agalsidase alfa / Agalsidase beta	12.2162902121834	Negative	g11047del11	c.1069_1079del	p.Gln357Trpfs*14	mtp	7	18.9	1	89	86.3668							24	2	9	5	8	cornvert	2	noKidneyTransp	0	nocardiop	angiok	0	1	0	arryhthmia	nostroke	0	Pain	sudationtrbl	11.7171	0.331599	2.44587
F_39	S318	34.6	51	164	19	Female	Fabry	Treated	Classical	Agalsidase alfa	4.28473648186174	Positive	R112C	c.334C>T	p.Arg112Cys	missense	2	4.5	1.23	89	66.0492		13.9	4.2	1.46	2.28	320	28	4	11	5	8	cornvert	2	noKidneyTransp	0	nocardiop	angiok		1	3	arryhthmia	nostroke	0	Pain	sudationtrbl	9.44829	0.169327	1.05924
F_41	S321	43.3				Male	Fabry	Treated	Classical	Agalsidase beta	13.8316221765914	Negative	Q57X	c.169C>T	p.Gln57*	mtp	1	31.3	0.04		5							29	1	4	6	18		5	KidneyTransp	1	cardiop	angiok			0	noarryhthmia		0	Pain	nosudationtrbl	13.5819	0.627921	2.54217
F_42	S322	69	95	152	41.1	Female	Fabry	Non_Treated	Classical	Non Treated		Positive	R301X	c.901C>T	p.Arg301*	mtp	6	2.05		64	84.5506		13.2	9.3	2.94	5.36	251	21	3	7	3	8	cornvert	2	noKidneyTransp	0	nocardiop	angiok	0	0	0	arryhthmia	nostroke	0	Pain	sudationtrbl	15.6021	0	3.34141
F_43	S323	46.1	60	157	24.3	Male	Fabry	Treated	Classical	Agalsidase alfa	5.68925393566051	Negative	R301X	c.901C>T	p.Arg301*	mtp	6	60	0.35	77	99.6385							27	2	11	14	0	cornvert	0	noKidneyTransp	0		angiok			0	arryhthmia	nostroke	3	Pain	sudationtrbl	11.0334	0.380986	2.39773
F_44	S324	61.9	57	162	21.7	Female	Fabry	Treated	Classical	Agalsidase beta	11.0828199863107	Positive						3	1.14	57	98.7267		13.8	11.5	2.24	8.59	304	20	14	1	5	0	cornvert	0	noKidneyTransp	0	cardiop		0	0	1	noarryhthmia	stroke	5		nosudationtrbl	9.57261	0.296322	4.20806
F_45	S325	53.4	58	157	23.5	Female	Fabry	Non_Treated	Non_Classical	Non Treated		Positive	R301X	c.901C>T	p.Arg301*	mtp	6	3.7		60	95.863		12.5	8			284	5	2	3	0	0	cornvert	0	noKidneyTransp	0	nocardiop	angiok	0	0	0	noarryhthmia	nostroke	0	noPain	nosudationtrbl	5.03494	0.324543	0.715466
F_46	S326	59.4	63	166	22.9	Male	Fabry	Treated	Classical	Agalsidase beta	5.57152635181383	Positive	R112C	c.334C>T	p.Arg112Cys	missense	2	12.5	1.12	252	24.0891		12.8	9.4	1.4	6.8	300	37	3	13	13	8	cornvert	4	noKidneyTransp	0	cardiop	angiok	0	0	0	arryhthmia	nostroke	3	Pain	sudationtrbl	13.986	0.388041	5.71987
F_47	S327	44.4	68	170	23.5	Male	Fabry	Treated	Classical	Agalsidase alfa / Agalsidase beta	14.861054072553	Positive						10.1	0.95	64	124.366		14.8	6.2			250	7	2	1	0	4		1	noKidneyTransp	0	nocardiop	angiok	0	0	0	arryhthmia	nostroke	0	Pain	sudationtrbl	13.5198	0.211659	3.39918
F_48	S328	60.8	86	177	27.5	Male	Fabry	Treated	Non_Classical	Agalsidase beta	7.45790554414784	Positive	S238N	c.713G>A	p.Ser238Asn	missense	5	2.2	1.12	81	89.1011		16.6	5.5		1.9		26	17	1	0	8	nocornvert	2	noKidneyTransp	0	cardiop	noangiok	0	0	4	arryhthmia	nostroke	0	noPain	sudationtrbl	14.8562	0.218714	2.90808
F_49	S329	38.4	82			Female	Fabry	Non_Treated	Non_Classical	Non Treated		Positive	I219L	c.655A>C	p.Ile219Leu	missense	5	2.05		49	129.184		12.8	6.64	3	3	336	6	1	0	1	4	nocornvert	1	noKidneyTransp	0	nocardiop	noangiok	0	0	0	noarryhthmia	nostroke	0	noPain	nosudationtrbl	10.3807	0.246935	2.39773
F_5	S330	22.2	54	176	17.4	Male	Fabry	Non_Treated	Classical	Non Treated		Positive						79.7	0	79	112.554		14.7	5.1	1.42	2.86	227	6	0	3	3	0		0	noKidneyTransp	0	nocardiop	angiok	0	0	0	noarryhthmia	nostroke	0	Pain	sudationtrbl	5.90518	0.324543	1.7333
F_50	S331	58.6	74	159	29.3	Female	Fabry	Treated	Non_Classical	Agalsidase alfa / Agalsidase beta	7.06913073237509	Positive	R112C	c.334C>T	p.Arg112Cys	missense	2	5.3	1.13	51	113.42		12.8	6.4	3.2	2.4	302	1	1	0	0	0	nocornvert	0	noKidneyTransp	0	cardiop	angiok	0	0	0	noarryhthmia	nostroke	0	Pain	nosudationtrbl	8.57805	0	3.48585
F_51	S332	24.6	75	168	26.6	Female	Fabry	Treated	Classical	Agalsidase beta	2.62559890485969	Positive	S78X	c.233C>G	p.Ser78*	mtp	2	4.8	1.11	70	93.3395		12.4	5.9	2.1	3.2	263	9	0	4	5	0		0	noKidneyTransp	0	nocardiop	noangiok	0	0	0	noarryhthmia	nostroke	0	Pain	sudationtrbl	9.04425	0.275156	2.07033
F_52	S333	75.4	46			Female	Fabry	Treated	Classical	Agalsidase beta	13.4592744695414	Positive	S78X	c.233C>G	p.Ser78*	mtp	2	3.4	1.11	344	11.9349		7.5	8.6			260	36	18	4	2	12	cornvert	5	noKidneyTransp	0	cardiop	angiok	0	1	3	arryhthmia	nostroke	0		nosudationtrbl	8.45373	0.23988	1.20368
F_53	S334	50.1	47	162	17.9	Female	Fabry	Non_Treated	Classical	Non Treated		Positive	R301X	c.901C>T	p.Arg301*	mtp	6	1.3		54	109.61		11.9	5.4			308	10	2	3	5	0	cornvert	0	noKidneyTransp	0	nocardiop	angiok	0	0	0	arryhthmia	nostroke	0	Pain	sudationtrbl	8.26725	0.183438	2.4555
F_54	S335	26.5	49	169	17.2	Female	Fabry	Non_Treated	Classical	Non Treated		Positive	R301X	c.901C>T	p.Arg301*	mtp	6	5.3		63	103.691		12.4	4.4	1.65	2.35	305	13	2	5	6	0	cornvert	0	noKidneyTransp	0	nocardiop	angiok	0	0	0	noarryhthmia	nostroke	3	Pain	nosudationtrbl	9.88341	0	3.36067
F_55	S336	66.3	89			Female	Fabry	Treated	Non_Classical	Agalsidase beta	12.3340177960301	Positive						2.3	1.08	57	97.4681		14.2	9.37	3.4	5	291	14	12	2	0	0	nocornvert	0	noKidneyTransp	0	cardiop	noangiok	1	0	1	noarryhthmia	nostroke	0	Pain	sudationtrbl	11.1577	0	5.77765
F_56	S337	67.6	56	175	18.3	Male	Fabry	Treated	Non_Classical	Agalsidase beta	7.17316906228611	Positive	W162C	c.486G>C	p.Trp162Cys	missense	3	22.5	0.95	97	70.6554							1	0	1	0	0	nocornvert	2	noKidneyTransp		cardiop	noangiok	0	0	2	arryhthmia	nostroke	0	noPain	nosudationtrbl	19.052	0.592644	3.08141
F_57	S338	52.4	63	168	22.3	Female	Fabry	Non_Treated	Non_Classical	Non Treated		Positive	R363C	c.1087C>T	p.Arg363Cys	missense	7	1.6	1.24									2	0	2	0	0	nocornvert	2	noKidneyTransp	0	nocardiop	angiok	0	0	0	noarryhthmia	nostroke	0	noPain	nosudationtrbl	8.48481	0	5.03619
F_58	S339	33.9	74	176	23.9	Male	Fabry	Treated	Classical	Agalsidase alfa	5.71937029431896	Positive	R112C	c.334C>T	p.Arg112Cys	missense	2	24	1.2	999	5		14.6	5.56			137	39	9	7	5	18	cornvert	5	KidneyTransp	1	cardiop	angiok	0	0	1	noarryhthmia	nostroke	0	Pain	sudationtrbl	10.132	0.190493	1.41552
F_59	S340	43	68	172	23	Male	Fabry	Treated	Non_Classical	Agalsidase beta	0.0383299110198494	Positive	D231G	c.692A>G	p.Asp231Gly	missense	5	16.7	1.11	73	107.535		14.4	4.1	1.15	2.52	163	26	12	9	5	0	nocornvert	2	noKidneyTransp	0	cardiop	angiok	0	1	2	noarryhthmia	stroke	0	Pain	sudationtrbl	11.0334	0.331599	2.15699
F_6	S341	25	63	183	18.8	Male	Fabry	Treated	Non_Classical	Agalsidase alfa / Agalsidase beta	2.95414099931554	Positive	V339G	c.1016T>G	p.Val339Gly	missense	7	11.5	1.11	56	162.557		12.6	6.11	2.34	3.15	228	25	9	4	12	0	nocornvert	0	noKidneyTransp	0	cardiop	angiok	0	0	0	noarryhthmia	nostroke	3	Pain	sudationtrbl	6.83758	0	0.39288
F_60	S342	51.7	77			Female	Fabry	Non_Treated	Classical	Non Treated		Positive	c802-3_802-2del	c.802-3_802-2del	p.?	mtp	0	49.3		55	106.651		13.3	6.7	1.67	4.65	294	26	11	6	9	0	cornvert	0	noKidneyTransp	0	cardiop	angiok	0	1	2	arryhthmia	stroke	5	Pain	sudationtrbl	8.39157	0	1.82959
F_61	S343	33.2	53	153	22.6	Female	Fabry	Non_Treated	Classical	Non Treated		Positive	Q280H	c.840A>T	p.Gln280His	missense	6	3.3		60	105.243		13.8	8.3	2.7	4.8		5	0	0	5	0		0	noKidneyTransp	0	nocardiop	noangiok	0	0	0	noarryhthmia	nostroke	0	Pain	sudationtrbl	8.20509	0.190493	2.20514
F_62	S344	65.3	92	155	38.3	Female	Fabry	Treated	Classical	Agalsidase alfa / Agalsidase beta	11.8193018480493	Positive	C142R	c.424T>C	p.Cys142Arg	missense	3	1.8	1.03	97	52.9194		13.7	9	2.79	5.35	366	25	12	2	3	8	cornvert	3	noKidneyTransp	0	cardiop	angiok	0	0	1	arryhthmia	nostroke	0	Pain	nosudationtrbl	16.4102	0.261046	2.52291
F_63	S345	61.4	145	192	39.3	Male	Fabry	Treated	Non_Classical	Agalsidase alfa	4.39698836413415	Positive	R363C	c.1087C>T	p.Arg363Cys	missense	7	1.9	0.81	115	59.1566		16.2	7.17	1.9	4.2	158	24	20	2	2	0	nocornvert	2	noKidneyTransp	0	cardiop	noangiok	0	0	3	arryhthmia	nostroke	0	noPain	nosudationtrbl	8.14293	0.232825	2.46513
F_64	S346	33.4	80	176	25.8	Male	Fabry	Treated	Non_Classical	Agalsidase beta	13.305954825462	Negative	Q283X	c.847C>T	p.Gln283*	mtp	6	48	0.32	72	114.652		13.7	4.75	2.32	1.87	241	14	9	2	3	0	nocornvert	0	noKidneyTransp	0	cardiop	noangiok	0	0	1	noarryhthmia	nostroke	0	Pain	sudationtrbl	9.79017	0.317488	2.99475
F_65	S347	43.3	69	181	21.1	Male	Fabry	Treated	Non_Classical	Agalsidase alfa / Miglastat	3.99726214921287	Positive	N215S	c.644A>G	p.Asn215Ser	missense	5			61	132.597		14.8	4.33	1.53	2.36	231	6	0	3	3	0	nocornvert	0	noKidneyTransp	0	nocardiop	noangiok	0	0	0	arryhthmia	nostroke	3	Pain	nosudationtrbl	9.91449	0.338654	2.35921
F_66	S348	45.3	81			Male	Fabry	Treated	Non_Classical	Agalsidase alfa / Agalsidase beta	15.3538672142368	Positive	R220X	c.658C>T	p.Arg220*	mtp	5	7.1	1	82	93.0839		14.9	7.3	3.1	3.5	263	14	2	4	8	0	nocornvert	0	noKidneyTransp	0	cardiop	angiok	0	0	0	arryhthmia	nostroke	3	Pain	sudationtrbl	7.08622	0.232825	2.54217
F_69	S351	45.1	76			Female	Fabry	Treated	Non_Classical	Agalsidase alfa	-0.0438056125941136	Positive	K168N	c.504A>C	p.Lys168Asn	missense	3	2	1.19	55	109.496		13.5				257	7	0	1	6	0	cornvert		noKidneyTransp	0	nocardiop	noangiok	0	0	0	noarryhthmia	stroke	5	noPain	nosudationtrbl	8.79561	0.190493	1.48293
F_70	S353	43	95	172	32.1	Female	Fabry	Non_Treated	Non_Classical	Non Treated		Positive	A143T	c.427G>A	p.Ala143Thr	missense	3	1.3										1	0	0	1	0		0	noKidneyTransp	0	nocardiop	noangiok	0	0	0	noarryhthmia	nostroke	0	noPain	nosudationtrbl	9.66585	0.310433	1.897
F_71	S354	36.9	86	165	31.6	Female	Fabry	Treated	Non_Classical	Agalsidase alfa / Agalsidase beta	11.0143737166324	Positive	c.123delC	c.123del	p.Met42Trpfs*79	mtp	1	2.4	1.25	42	155.419							15	2	1	8	4	nocornvert	1	noKidneyTransp	0		noangiok			0	noarryhthmia	stroke	5	noPain	nosudationtrbl	8.73345	0.176382	1.46367
F_73	S356	39.8	61	164	22.7	Male	Fabry	Treated	Classical	Agalsidase alfa / Agalsidase beta	4.30937713894593	Positive	c539delT	c.539del	p.Leu180Trpfs*12	mtp	3	13.4	1.3	64	126.572		12.6	10.1	1.58	7.6	319	30	11	3	16	0	cornvert	0	noKidneyTransp	0	cardiop	noangiok	0	0	1	noarryhthmia	stroke	5	Pain	sudationtrbl	12.059	0.261046	2.53254
F_74	S357	35	74			Male	Fabry	Non_Treated	Non_Classical	Non Treated		Positive	F113L	c.337T>C	p.Phe113Leu	missense	2	3	1.17	63	132.119		13.4	9.2	2.4	5.8	184	0	0	0	0	0	nocornvert	0	noKidneyTransp	0	nocardiop	noangiok	0	0	0	noarryhthmia	nostroke	0	noPain	nosudationtrbl	9.79017	0.197548	1.29997
F_75	S358	37.9	106	170	36.7	Female	Fabry	Non_Treated	Classical	Non Treated		Positive	F295C	c.884T>G	p.Phe295Cys	missense	6	4.5	1.23	65	93.6537		15	7.56		4.42	233	8	0	5	3	0	cornvert	0	noKidneyTransp	0	nocardiop	angiok	0	1	0	noarryhthmia	nostroke	0	Pain	nosudationtrbl	10.8469	0.486815	4.77619
F_76	S359	49.2	85	182	25.7	Male	Fabry	Treated	Classical	Agalsidase beta	0	Positive	c802-3_802-2del	c.802-3_802-2del	p.?	mtp	0	109.3	1.23	240	26.4282		14	6.5	1.4	4.4	240	35	17	4	6	8	cornvert	4	noKidneyTransp	0	cardiop	angiok	0	0	4	arryhthmia	nostroke	0	Pain	sudationtrbl	10.1631	0	1.71404
F_77	S360	72.7	70			Male	Fabry	Treated	Non_Classical	Agalsidase beta	0	Positive	N215S	c.644A>G	p.Asn215Ser	missense	5		1.1	124	52.4361		11.8	6.55	1.9	3.9	240	23	13	2	0	8		3	noKidneyTransp	0	cardiop	noangiok	0	0	3	arryhthmia	nostroke	0	noPain	nosudationtrbl	13.3644	0.49387	1.55034
F_78	S361	17.1	50	70	102	Male	Fabry	Non_Treated	Non_Classical	Non Treated		Positive	c802-3_802-2del	c.802-3_802-2del	p.?	mtp	0	73	0.97	65	145.615		13.4	8.1	1.9	5.2	272	7	0	2	5	0	nocornvert	0	noKidneyTransp	0	nocardiop	angiok	0	0	0	noarryhthmia	nostroke	0	Pain	sudationtrbl	17.5601	0.317488	1.97403
F_80	S363	27.2	80	164	29.7	Female	Fabry	Non_Treated	Classical	Non Treated		Positive	R112C	c.334C>T	p.Arg112Cys	missense	2	3.2	1.12	69	92.5613		13.2	7.5	2.6	4		23	0	9	14	0	cornvert	0	noKidneyTransp	0	nocardiop	noangiok	0	0	0	noarryhthmia	nostroke	3	Pain	sudationtrbl	3.97823	0.23988	2.32069
F_81	S364	58.1	57	165	20.9	Male	Fabry	Treated	Non_Classical	Agalsidase alfa	0.361396303901437	Positive	N215S	c.644A>G	p.Asn215Ser	missense	5	8.5	1.06	62	121.957		12.8	8.77			359	26	14	4	8	0	nocornvert	0	noKidneyTransp	0	cardiop	noangiok	0	0	3	noarryhthmia	nostroke	0	Pain	sudationtrbl	17.0318	0.197548	1.57922
F_82	S365	33.4	64	160	25	Female	Fabry	Treated	Classical	Agalsidase beta	10.2696783025325	Positive	G183A	c.548G>C	p.Gly183Ala	missense	4	7.3	1.15	71	86.061		10.7	8.64	1.8	6.1	296	20	2	2	8	8	cornvert	2	noKidneyTransp	0	nocardiop	noangiok	1	0	0	arryhthmia	stroke	5	Pain	sudationtrbl	9.26181	0.282212	1.32886
F_82	S365	33.4	64	160	25	Female	Fabry	Treated	Classical	Agalsidase beta	10.2696783025325	Positive	G183A	c.548G>C	p.Gly183Ala	missense	4	7.3	1.15	71	86.061		10.7	8.64	1.8	6.1	296	20	2	2	8	8	cornvert	2	noKidneyTransp	0	nocardiop	noangiok	1	0	0	arryhthmia	stroke	5	Pain	sudationtrbl	9.26181	0.282212	1.32886
F_83	S366	61.6	75	160	29.3	Female	Fabry	Treated	Classical	Agalsidase beta	3.15947980835044	Positive	R342X	c.1024C>T	p.Arg342*	mtp		7	1.21	77	69.8596		13.9	7.3			214	28	16	4	0	8	cornvert	2	noKidneyTransp	0	cardiop	noangiok	0	0	3	arryhthmia		0		nosudationtrbl	9.63477	0.197548	1.64663
F_84	S367	34.7	125	183	37.3	Male	Fabry	Treated	Non_Classical	Agalsidase beta	1.3223819301848	Positive	N215S	c.644A>G	p.Asn215Ser	missense	5	2.7	0.75	68	121		14.6	7.2		4.7	171	20	13	1	6	0	nocornvert	0	noKidneyTransp	0	cardiop	angiok	0	0	3	noarryhthmia	nostroke	0	Pain	sudationtrbl	10.3807	0	3.21623
F_86	S368	49	56			Female	Fabry	Treated	Non_Classical	Agalsidase alfa / Agalsidase beta	5.09240246406571	Positive	R227Q	c.680G>A	p.Arg227Gln	missense	5	4.9	0.86	70	81.3149							22	9	0	5	8	nocornvert	2	noKidneyTransp	0	cardiop	noangiok	0	0	0	arryhthmia	stroke	5	Pain	nosudationtrbl	9.16857	0	2.49402
C_01	S144	37				Female	Control	Control	Control	Non_treated																																					9.91449	0.0987741	2.35921
C_02	S145	34				Female	Control	Control	Control	Non_treated																																					11.4685	0.197548	1.65626
C_03	S146	43				Female	Control	Control	Control	Non_treated																																					6.52678	0.105829	1.77181
C_04	S147	55				Female	Control	Control	Control	Non_treated																																					7.1173	0.148161	1.58885
C_05	S148	33				Female	Control	Control	Control	Non_treated																																					8.14293	0	2.07033
C_06	S149	55				Female	Control	Control	Control	Non_treated																																					10.3496	0	3.02364
C_07	S150	42				Female	Control	Control	Control	Non_treated																																					7.70782	0.162272	3.08141
C_08	S151	20				Female	Control	Control	Control	Non_treated																																					11.9036	0.225769	3.12956
C_09	S152	50				Female	Control	Control	Control	Non_treated																																					10.505	0.126995	3.31252
C_10	S153	25				Female	Control	Control	Control	Non_treated																																					13.3644	0.23988	2.68661
C_11	S154	34				Female	Control	Control	Control	Non_treated																																					9.04425	0.11994	2.39773
C_12	S155	36				Female	Control	Control	Control	Non_treated																																					7.92537	0.134051	2.47476
C_13	S156	18				Female	Control	Control	Control	Non_treated																																					8.73345	0.169327	1.78144
C_14	S157	27				Female	Control	Control	Control	Non_treated																																					8.64021	0	2.14736
C_15	S158	49				Female	Control	Control	Control	Non_treated																																					8.91993	0.25399	3.28363
C_16	S159	32				Female	Control	Control	Control	Non_treated																																					11.0955	0.211659	2.48439
C_17	S160	35				Female	Control	Control	Control	Non_treated																																					5.99842	0	1.76218
C_18	S161	44				Female	Control	Control	Control	Non_treated																																					7.61458	0.162272	1.75255
C_19	S162	52				Female	Control	Control	Control	Non_treated																																					8.23617	0.105829	2.31106
C_20	S163	56				Female	Control	Control	Control	Non_treated																																					7.36594	0.218714	2.36884
C_21	S164	33				Female	Control	Control	Control	Non_treated																																					10.4739	0.105829	1.77181
C_22	S165	22				Female	Control	Control	Control	Non_treated																																					6.83758	0.134051	1.51182
C_23	S166	51				Female	Control	Control	Control	Non_treated																																					7.76998	0.11994	2.6192
C_24	S167	49				Female	Control	Control	Control	Non_treated																																					7.08622	0.169327	1.72367
C_25	S168	33				Female	Control	Control	Control	Non_treated																																					9.07533	0.169327	2.27254
C_26	S169	25				Female	Control	Control	Control	Non_treated																																					6.99298	0.261046	1.85848
C_27	S170	33				Female	Control	Control	Control	Non_treated																																					8.60913	0	1.84885
C_28	S171	27				Female	Control	Control	Control	Non_treated																																					7.02406	0.190493	2.28217
C_29	S172	28				Female	Control	Control	Control	Non_treated																																					7.7389	0.183438	2.52291
C_30	S173	41				Female	Control	Control	Control	Non_treated																																					7.83213	0	2.46513
C_31	S174	39				Male	Control	Control	Control	Non_treated																																					8.08077	0.162272	1.3096
C_32	S175	51				Male	Control	Control	Control	Non_treated																																					14.017	0.218714	2.14736
C_33	S176	45				Male	Control	Control	Control	Non_treated																																					4.81738	0.155216	1.34812
C_34	S177	53				Male	Control	Control	Control	Non_treated																																					14.5454	0.282212	1.79107
C_35	S178	38				Male	Control	Control	Control	Non_treated																																					10.505	0.211659	1.21331
C_36	S179	27				Male	Control	Control	Control	Non_treated																																					11.1577	0.11994	1.8007
C_37	S180	28				Male	Control	Control	Control	Non_treated																																					9.91449	0	3.9288
C_38	S181	23				Male	Control	Control	Control	Non_treated																																					8.51589	0.246935	1.58885
C_39	S182	20				Male	Control	Control	Control	Non_treated																																					6.12274	0.218714	0.95235
C_40	S183	23				Male	Control	Control	Control	Non_treated																																					6.37138	0.162272	1.3096
C_41	S184	21				Male	Control	Control	Control	Non_treated																																					11.2509	0.268101	1.81996
C_42	S185	23				Male	Control	Control	Control	Non_treated																																					8.48481	0.105829	1.28071
C_43	S186	32				Male	Control	Control	Control	Non_treated																																					9.07533	0	1.7333
C_44	S187	35				Male	Control	Control	Control	Non_treated																																					7.67674	0.155216	1.18442
C_45	S188	38				Male	Control	Control	Control	Non_treated																																					6.8065	0	2.16662
C_46	S189	23				Male	Control	Control	Control	Non_treated																																					10.4428	0.218714	1.81033
C_47	S190	54				Male	Control	Control	Control	Non_treated																																					5.31466	0.232825	1.28071
C_48	S191	39				Male	Control	Control	Control	Non_treated																																					9.63477	0.317488	1.59848
C_49	S192	34				Male	Control	Control	Control	Non_treated																																					10.7847	0.211659	1.95477
C_50	S193	55				Male	Control	Control	Control	Non_treated																																					8.17401	0.61381	2.7155
C_51	S194	35				Male	Control	Control	Control	Non_treated																																					6.77542	0.218714	2.15699
C_52	S195	37				Male	Control	Control	Control	Non_treated																																					9.88341	0	1.36738
C_53	S196	25				Male	Control	Control	Control	Non_treated																																					15.2913	0.296322	2.07995
C_54	S197	26				Male	Control	Control	Control	Non_treated																																					8.29833	0.380986	3.35104
C_55	S198	34				Male	Control	Control	Control	Non_treated																																					7.2727	0.275156	2.35921
C_56	S199	41				Male	Control	Control	Control	Non_treated																																					13.8616	0.416262	2.85031
C_57	S200	37				Male	Control	Control	Control	Non_treated																																					18.1507	0	1.71404
C_58	S201	29				Male	Control	Control	Control	Non_treated																																					13.8927	0	1.93551
C_59	S202	30				Male	Control	Control	Control	Non_treated																																					7.49026	0.268101	1.75255
C_60	S203	36				Male	Control	Control	Control	Non_treated																																					8.98209	0.275156	1.99329
[truncated: 178 more columns]

## Sheet: Table_S3
variable	class	name	match	hmdb	pub_chem	kegg	commentaires	metabolite
META1	Acylcarnitines	Carnitine	L-Carnitine	HMDB0000062	2724480	C00318		C0
META2	Acylcarnitines	Decanoylcarnitine	Decanoylcarnitine	HMDB0000651	10245190	NA		C10
META3	Acylcarnitines	Decenoylcarnitine	Decenoylcarnitine	NA	NA	NA		C10:1
META4	Acylcarnitines	Decadienylcarnitine	Linoleyl carnitine	HMDB0006469	6450015	NA		C10:2
META5	Acylcarnitines	Dodecanoylcarnitine	Dodecanoylcarnitine	HMDB0002250	168381	NA		C12
META6	Acylcarnitines	Dodecenoylcarnitine	Dodecenoylcarnitine	NA	NA	NA		C12:1
META7	Acylcarnitines	Dodecanedioylcarnitine	Dodecanedioylcarnitine	HMDB0013327	53481673	NA		C12-DC
META8	Acylcarnitines	Tetradecanoylcarnitine	Tetradecanoylcarnitine	HMDB0005066	53477791	NA		C14
META9	Acylcarnitines	Tetradecenoylcarnitine	Tetradecenoylcarnitine	NA	NA	NA		C14:1
META10	Acylcarnitines	Hydroxytetradecenoylcarnitine	Hydroxytetradecenoylcarnitine	NA	NA	NA		C14:1-OH
META11	Acylcarnitines	Tetradecadienylcarnitine	Tetradecadienylcarnitine	NA	NA	NA		C14:2
META12	Acylcarnitines	Hydroxytetradecadienylcarnitine	Hydroxytetradecadienylcarnitine	NA	NA	NA		C14:2-OH
META13	Acylcarnitines	Hexadecanoylcarnitine	L-Palmitoylcarnitine	HMDB0000222	11953816	C02990		C16
META14	Acylcarnitines	Hexadecenoylcarnitine	Hexadecenoylcarnitine	NA	NA	NA		C16:1
META15	Acylcarnitines	Hydroxyhexadecenoylcarnitine	Hydroxyhexadecenoylcarnitine	NA	NA	NA		C16:1-OH
META16	Acylcarnitines	Hexadecadienylcarnitine	Hexadecadienylcarnitine	NA	NA	NA		C16:2
META17	Acylcarnitines	Hydroxyhexadecadienylcarnitine	Hydroxyhexadecadienylcarnitine	NA	NA	NA		C16:2-OH
META18	Acylcarnitines	Hydroxyhexadecanoylcarnitine	Hydroxyhexadecanoylcarnitine	NA	NA	NA		C16-OH
META19	Acylcarnitines	Octadecanoylcarnitine	Stearoylcarnitine	HMDB0000848	52922056	NA		C18
META20	Acylcarnitines	Octadecenoylcarnitine	Octadecenoylcarnitine	HMDB0094687	87076413	NA		C18:1
META21	Acylcarnitines	Hydroxyoctadecenoylcarnitine	Hydroxyoctadecenoylcarnitine	NA	NA	NA		C18:1-OH
META22	Acylcarnitines	Octadecadienylcarnitine	Octadecadienylcarnitine	NA	NA	NA		C18:2
META23	Acylcarnitines	Acetylcarnitine	L-Acetylcarnitine	HMDB0000201	7045767	C02571		C2
META24	Acylcarnitines	Propionylcarnitine	Propionylcarnitine	HMDB0000824	107738	C03017		C3
META25	Acylcarnitines	Propenoylcarnitine	Propenoylcarnitine	HMDB0013124	53481611	NA		C3:1
META26	Acylcarnitines	Hydroxypropionylcarnitine	Hydroxypropionylcarnitine	HMDB0013125	53481613	NA		C3-DC (C4-OH)
META27	Acylcarnitines	Butyrylcarnitine	Butyrylcarnitine	HMDB0002013	439829	C02862		C3-OH
META28	Acylcarnitines	Butenylcarnitine	Butenylcarnitine	HMDB0013126	53481615	NA		C4
META29	Acylcarnitines	Hydroxybutyrylcarnitine	Hydroxybutyrylcarnitine	HMDB0013127	53481617	NA		C4:1
META30	Acylcarnitines	Valerylcarnitine	Valerylcarnitine	HMDB0013128	53481619	NA		C5
META31	Acylcarnitines	Tiglylcarnitine	Tiglylcarnitine	HMDB0002366	91825636	NA		C5:1
META32	Acylcarnitines	Glutaconylcarnitine	Glutaconylcarnitine	HMDB0013129	53481620	NA		C5:1-DC
META33	Acylcarnitines	Glutarylcarnitine	Glutarylcarnitine	HMDB0013130	71317118	NA		C5-DC (C6-OH)
META34	Acylcarnitines	Methylglutarylcarnitine	Methylglutarylcarnitine	NA	NA	NA		C5-M-DC
META35	Acylcarnitines	Hydroxyvalerylcarnitine	Hydroxyvalerylcarnitine	HMDB0013132	53481626	NA		C5-OH (C3-DC-M)
META36	Acylcarnitines	Hexanoylcarnitine	Hexanoylcarnitine	HMDB0000705	6426853	NA		C6 (C4:1-DC)
META37	Acylcarnitines	Hexenoylcarnitine	Hexenoylcarnitine	NA	NA	NA		C6:1
META38	Acylcarnitines	Pimeloylcarnitine	Pimeloylcarnitine	NA	NA	NA		C7-DC
META39	Acylcarnitines	Octanoylcarnitine	L-Octanoylcarnitine	HMDB0000791	11953814	C02838		C8
META40	Acylcarnitines	Nonaylcarnitine	Nonanoylcarnitine	HMDB0013288	53481660	NA		C9
META41	Aminoacids	Alanine	L-Alanine	HMDB0000161	5950	C00041		Ala
META42	Aminoacids	Arginine	L-Arginine	HMDB0000517	6322	C00062		Arg
META43	Aminoacids	Asparagine	L-Asparagine	HMDB0000168	6267	C00152		Asn
META44	Aminoacids	Aspartate	L-Aspartic acid	HMDB0000191	5960	C00049		Asp
META45	Aminoacids	Citrulline	Citrulline	HMDB0000904	9750	C00327		Cit
META46	Aminoacids	Glutamine	L-Glutamine	HMDB0000641	5961	C00064		Gln
META47	Aminoacids	Glutamate	L-Glutamic acid	HMDB0000148	33032	C00025		Glu
META48	Aminoacids	Glycine	Glycine	HMDB0000123	750	C00037		Gly
META49	Aminoacids	Histidine	L-Histidine	HMDB0000177	6274	C00135		His
META50	Aminoacids	Isoleucine	L-Isoleucine	HMDB0000172	6306	C00407		Ile
META51	Aminoacids	Leucine	L-Leucine	HMDB0000687	6106	C00123		Leu
META52	Aminoacids	Lysine	L-Lysine	HMDB0000182	5962	C00047		Lys
META53	Aminoacids	Methionine	L-Methionine	HMDB0000696	6137	C00073		Met
META54	Aminoacids	Ornithine	Ornithine	HMDB0000214	6262	C00077		Orn
META55	Aminoacids	Phenylalanine	L-Phenylalanine	HMDB0000159	6140	C00079		Phe
META56	Aminoacids	Proline	L-Proline	HMDB0000162	145742	C00148		Pro
META57	Aminoacids	Serine	L-Serine	HMDB0000187	5951	C00065		Ser
META58	Aminoacids	Threonine	L-Threonine	HMDB0000167	6288	C00188		Thr
META59	Aminoacids	Tryptophan	L-Tryptophan	HMDB0000929	6305	C00078		Trp
META60	Aminoacids	Tyrosine	L-Tyrosine	HMDB0000158	6057	C00082		Tyr
META61	Aminoacids	Valine	L-Valine	HMDB0000883	6287	C00183		Val
META62	Biogenic_amines	Acetylornithine	Acetylornithine	NA	NA	NA		Ac-Orn
META63	Biogenic_amines	Asymmetric dimethylarginine	Asymmetric dimethylarginine	HMDB0001539	123831	C03626		ADMA
META64	Biogenic_amines	alpha-Aminoadipic acid	Aminoadipic acid	HMDB0000510	469	C00956		alpha-AAA
META65	Biogenic_amines	cis-4-Hydroxyproline	4-Hydroxyproline	HMDB0000725	5810	C01157		c4-OH-Pro
META66	Biogenic_amines	Carnosine	Carnosine	HMDB0000033	439224	C00386		Carnosine
META67	Biogenic_amines	Creatinine	Creatinine	HMDB0000562	588	C00791		Creatinine
META68	Biogenic_amines	Dihydroxyphenylalanine	L-Dopa	HMDB0000181	6047	C00355		DOPA
META69	Biogenic_amines	Dopamine	Dopamine	HMDB0000073	681	C03758		Dopamine
META70	Biogenic_amines	Histamine	Histamine	HMDB0000870	774	C00388		Histamine
META71	Biogenic_amines	Kynurenine	L-Kynurenine	HMDB0000684	161166	C00328		Kynurenine
META72	Biogenic_amines	Methionine sulfoxide	Methionine sulfoxide	HMDB0002005	847	C02989		Met-SO
META73	Biogenic_amines	Nitrotyrosine	3-Nitrotyrosine	HMDB0001904	65124	NA		Nitro-Tyr
META74	Biogenic_amines	Phenylethylamine	Phenylethylamine	HMDB0012275	1001	C05332		PEA
META75	Biogenic_amines	Putrescine	Putrescine	HMDB0001414	1045	C02896		Putrescine
META76	Biogenic_amines	Sarcosine	Sarcosine	HMDB0000271	1088	C00213		Sarcosine
META77	Biogenic_amines	Symmetric dimethylarginine	Symmetric dimethylarginine	HMDB0003334	169148	NA		SDMA
META78	Biogenic_amines	Serotonin	Serotonin	HMDB0000259	5202	C00780		Serotonin
META79	Biogenic_amines	Spermidine	Spermidine	HMDB0001257	1102	C00315		Spermidine
META80	Biogenic_amines	Spermine	Spermine	HMDB0001256	1103	C00750		Spermine
META81	Biogenic_amines	trans-4-Hydroxyproline	4-Hydroxyproline	HMDB0000725	5810	C01157		t4-OH-Pro
META82	Biogenic_amines	Taurine	Taurine	HMDB0000251	1123	C00245		Taurine
META83	Biogenic_amines	total DMA	total DMA				ADMA + SDMA	total DMA
META84	Glycerophospholipids	lysoPC a C14:0	lysoPC a C14:0	NA	NA	NA		lysoPC a C14:0
META85	Glycerophospholipids	lysoPC a C16:0	LysoPC(16:0)	HMDB0010382	460602	C04230		lysoPC a C16:0
META86	Glycerophospholipids	lysoPC a C16:1	LysoPC(16:1(9Z))	HMDB0010383	24779461	C04230		lysoPC a C16:1
META87	Glycerophospholipids	lysoPC a C17:0	LysoPC(17:0)	HMDB0012108	24779463	C04230		lysoPC a C17:0
META88	Glycerophospholipids	lysoPC a C18:0	LysoPC(18:0)	HMDB0010384	497299	C04230		lysoPC a C18:0
META89	Glycerophospholipids	lysoPC a C18:1	LysoPC(18:1(9Z))	HMDB0002815	16081932	C04230		lysoPC a C18:1
META90	Glycerophospholipids	lysoPC a C18:2	lysoPC a C18:2	NA	NA	NA		lysoPC a C18:2
META91	Glycerophospholipids	lysoPC a C20:3	LysoPC(20:3(5Z,8Z,11Z))	HMDB0010393	53480467	C04230		lysoPC a C20:3
META92	Glycerophospholipids	lysoPC a C20:4	LysoPC(20:4(5Z,8Z,11Z,14Z))	HMDB0010395	24779476	C04230		lysoPC a C20:4
META93	Glycerophospholipids	lysoPC a C24:0	LysoPC(24:0)	HMDB0010405	24779481	C04230		lysoPC a C24:0
META94	Glycerophospholipids	lysoPC a C26:0	lysoPC(26:0)	HMDB0029205	131750810	NA		lysoPC a C26:0
META95	Glycerophospholipids	lysoPC a C26:1	lysoPC(26:1(5Z))	HMDB0029220	131750814	NA		lysoPC a C26:1
META96	Glycerophospholipids	lysoPC a C28:0	lysoPC(28:0)	HMDB0029206	131750811	NA		lysoPC a C28:0
META97	Glycerophospholipids	lysoPC a C28:1	lysoPC(28:1(5Z))	HMDB0029221	131750816	NA		lysoPC a C28:1
META98	Glycerophospholipids	PC aa C24:0	PC aa C24:0	NA	NA	NA		PC aa C24:0
META99	Glycerophospholipids	PC aa C26:0	PC aa C26:0	NA	NA	NA		PC aa C26:0
META100	Glycerophospholipids	PC aa C28:1	PC aa C28:1	NA	NA	NA		PC aa C28:1
META101	Glycerophospholipids	PC aa C30:0	PC(P-16:0/14:0)	HMDB0011203	52923874	NA		PC aa C30:0
META102	Glycerophospholipids	PC aa C30:2	PC aa C30:2	NA	NA	NA		PC aa C30:2
META103	Glycerophospholipids	PC aa C32:0	PC(16:0/16:0)	HMDB0000564	452110	C00157		PC aa C32:0
META104	Glycerophospholipids	PC aa C32:1	PC(14:0/P-18:1(11Z))	HMDB0007897	53478619	C00157		PC aa C32:1
META105	Glycerophospholipids	PC aa C32:2	PC(16:1(9Z)/16:1(9Z))	HMDB0008002	24778764	C00157		PC aa C32:2
META106	Glycerophospholipids	PC aa C32:3	PC aa C32:3	NA	NA	NA		PC aa C32:3
META107	Glycerophospholipids	PC aa C34:1	PC(14:0/20:1(11Z))	HMDB0007879	52922226	C00157		PC aa C34:1
META108	Glycerophospholipids	PC aa C34:2	PC(14:0/20:2(11Z,14Z))	HMDB0007880	52922228	C00157		PC aa C34:2
META109	Glycerophospholipids	PC aa C34:3	PC(14:0/20:3(8Z,11Z,14Z))	HMDB0007882	52922230	C00157		PC aa C34:3
META110	Glycerophospholipids	PC aa C34:4	PC(14:0/20:4(8Z,11Z,14Z,17Z))	HMDB0007884	53478607	C00157		PC aa C34:4
META111	Glycerophospholipids	PC aa C36:0	PC(14:0/22:0)	HMDB0007886	24778638	C00157		PC aa C36:0
META112	Glycerophospholipids	PC aa C36:1	PC(14:0/22:1(13Z))	HMDB0007887	53478609	C00157		PC aa C36:1
META113	Glycerophospholipids	PC aa C36:2	PC(18:1(9Z)/18:1(9Z))	HMDB0000593	6437081	C00157		PC aa C36:2
META114	Glycerophospholipids	PC aa C36:3	PC(16:0/20:3(8Z,11Z,14Z))	HMDB0007981	24778719	C00157		PC aa C36:3
META115	Glycerophospholipids	PC aa C36:4	PC(16:0/20:4(5Z,8Z,11Z,14Z))	HMDB0007982	10747814	C00157		PC aa C36:4
META116	Glycerophospholipids	PC aa C36:5	PC(16:0/20:5(5Z,8Z,11Z,14Z,17Z))	HMDB0007984	24778723	C00157		PC aa C36:5
META117	Glycerophospholipids	PC aa C36:6	PC(22:5(4Z,7Z,10Z,13Z,16Z)/14:1(9Z))	HMDB0008657	53479277	C00157		PC aa C36:6
META118	Glycerophospholipids	PC aa C38:0	PC(16:0/22:0)	HMDB0007985	24778726	C00157		PC aa C38:0
META119	Glycerophospholipids	PC aa C38:1	PC(20:0/18:1(9Z))	HMDB0008269	24779038	C00157		PC aa C38:1
META120	Glycerophospholipids	PC aa C38:3	PC(20:0/18:3(6Z,9Z,12Z))	HMDB0008271	52923067	C00157		PC aa C38:3
META121	Glycerophospholipids	PC aa C38:4	PC(18:2(9Z,12Z)/20:2(11Z,14Z))	HMDB0008145	52922743	C00157		PC aa C38:4
META122	Glycerophospholipids	PC aa C38:5	PC(20:1(11Z)/18:4(6Z,9Z,12Z,15Z))	HMDB0008306	52923121	C00157		PC aa C38:5
META123	Glycerophospholipids	PC aa C38:6	PC(18:2(9Z,12Z)/20:4(5Z,8Z,11Z,14Z))	HMDB0008147	24778979	C00157		PC aa C38:6
META124	Glycerophospholipids	PC aa C40:1	PC(24:1(15Z)/16:0)	HMDB0008791	53479493	C00157		PC aa C40:1
META125	Glycerophospholipids	PC aa C40:2	PC(20:1(11Z)/20:1(11Z))	HMDB0008308	24779063	C00157		PC aa C40:2
META126	Glycerophospholipids	PC aa C40:3	PC(18:1(9Z)/22:2(13Z,16Z))	HMDB0008119	52922703	C00157		PC aa C40:3
META127	Glycerophospholipids	PC aa C40:4	PC(22:0/18:4(6Z,9Z,12Z,15Z))	HMDB0008536	52923459	C00157		PC aa C40:4
META128	Glycerophospholipids	PC aa C40:5	PC aa C40:5	NA	NA	NA		PC aa C40:5
META129	Glycerophospholipids	PC aa C40:6	PC(18:1(9Z)/22:5(4Z,7Z,10Z,13Z,16Z))	HMDB0008121	53478771	C00157		PC aa C40:6
META130	Glycerophospholipids	PC aa C42:0	PC(22:0/20:0)	HMDB0008537	52923465	C00157		PC aa C42:0
META131	Glycerophospholipids	PC aa C42:1	PC(18:1(11Z)/24:0)	HMDB0008091	53478753	C00157		PC aa C42:1
META132	Glycerophospholipids	PC aa C42:2	PC(18:1(11Z)/24:1(15Z))	HMDB0008092	53478755	C00157		PC aa C42:2
META133	Glycerophospholipids	PC aa C42:4	PC(18:3(6Z,9Z,12Z)/24:1(15Z))	HMDB0008191	53478821	C00157		PC aa C42:4
META134	Glycerophospholipids	PC aa C42:5	PC(20:3(8Z,11Z,14Z)/22:2(13Z,16Z))	HMDB0008415	52923265	C00157		PC aa C42:5
META135	Glycerophospholipids	PC aa C42:6	PC(22:2(13Z,16Z)/20:4(5Z,8Z,11Z,14Z))	HMDB0008607	52923593	C00157		PC aa C42:6
META136	Glycerophospholipids	PC ae C30:0	PC(o-14:0/16:0)	HMDB0013341	24779275	NA		PC ae C30:0
META137	Glycerophospholipids	PC ae C30:1	PC(o-14:0/16:1(9Z))	HMDB0013402	24779277	NA		PC ae C30:1
META138	Glycerophospholipids	PC ae C30:2	PC(o-16:1(9Z)/14:1(9Z))	HMDB0013410	53481703	NA		PC ae C30:2
META139	Glycerophospholipids	PC ae C32:1	PC(o-16:0/16:1(9Z))	HMDB0013404	52923742	NA		PC ae C32:1
META140	Glycerophospholipids	PC ae C32:2	PC(o-16:1(9Z)/16:1(9Z))	HMDB0013411	53481705	NA		PC ae C32:2
META141	Glycerophospholipids	PC ae C34:0	PC(o-16:0/18:0)	HMDB0013405	11803170	NA		PC ae C34:0
META142	Glycerophospholipids	PC ae C34:1	PC(o-16:1(9Z)/18:0)	HMDB0013412	53481707	NA		PC ae C34:1
META143	Glycerophospholipids	PC ae C34:2	PC(O-16:0/18:2(9Z,12Z))	HMDB0011151	6443157	NA		PC ae C34:2
META144	Glycerophospholipids	PC ae C34:3	PC(o-16:1(9Z)/18:2(9Z,12Z))	HMDB0013413	53481709	NA		PC ae C34:3
META145	Glycerophospholipids	PC ae C36:0	PC(o-16:0/20:0)	HMDB0013406	24779297	NA		PC ae C36:0
META146	Glycerophospholipids	PC ae C36:1	PC(o-16:1(9Z)/20:0)	HMDB0013414	53481711	NA		PC ae C36:1
META147	Glycerophospholipids	PC ae C36:2	PC(o-18:0/18:2(9Z,12Z))	HMDB0013418	6443070	NA		PC ae C36:2
META148	Glycerophospholipids	PC ae C36:3	PC(o-18:1(11Z)/18:2(9Z,12Z))	HMDB0013425	53481721	NA		PC ae C36:3
META149	Glycerophospholipids	PC ae C36:4	PC(o-16:0/20:4(8Z,11Z,14Z,17Z))	HMDB0013407	53481701	NA		PC ae C36:4
META150	Glycerophospholipids	PC ae C36:5	PC(o-16:1(9Z)/20:4(8Z,11Z,14Z,17Z))	HMDB0013415	53481713	NA		PC ae C36:5
META151	Glycerophospholipids	PC ae C38:0	PC(o-16:0/22:0)	HMDB0013408	24779301	NA		PC ae C38:0
META152	Glycerophospholipids	PC ae C38:1	PC(o-16:1(9Z)/22:0)	HMDB0013416	53481715	NA		PC ae C38:1
META153	Glycerophospholipids	PC ae C38:2	PC(o-18:1(9Z)/20:1(11Z))	HMDB0013431	53481729	NA		PC ae C38:2
META154	Glycerophospholipids	PC ae C38:3	PC(o-20:0/18:3(6Z,9Z,12Z))	HMDB0013439	52923834	NA		PC ae C38:3
META155	Glycerophospholipids	PC ae C38:4	PC(o-18:0/20:4(8Z,11Z,14Z,17Z))	HMDB0013420	6443065	NA		PC ae C38:4
META156	Glycerophospholipids	PC ae C38:5	PC(o-18:1(9Z)/20:4(8Z,11Z,14Z,17Z))	HMDB0013432	24779379	NA		PC ae C38:5
META157	Glycerophospholipids	PC ae C38:6	PC(o-16:0/22:6(4Z,7Z,10Z,13Z,16Z,19Z))	HMDB0013409	16759366	NA		PC ae C38:6
META158	Glycerophospholipids	PC ae C40:1	PC(o-18:1(9Z)/22:0)	HMDB0013433	53481731	NA		PC ae C40:1
META159	Glycerophospholipids	PC ae C40:2	PC(o-18:2(9Z,12Z)/22:0)	HMDB0013437	53481739	NA		PC ae C40:2
META160	Glycerophospholipids	PC ae C40:3	PC(o-22:0/18:3(6Z,9Z,12Z))	HMDB0013445	53481745	NA		PC ae C40:3
META161	Glycerophospholipids	PC ae C40:4	PC(o-20:0/20:4(8Z,11Z,14Z,17Z))	HMDB0013442	52923852	NA		PC ae C40:4
META162	Glycerophospholipids	PC ae C40:5	PC(o-20:1(11Z)/20:4(8Z,11Z,14Z,17Z))	HMDB0013444	53481743	NA		PC ae C40:5
META163	Glycerophospholipids	PC ae C40:6	PC(o-18:0/22:6(4Z,7Z,10Z,13Z,16Z,19Z))	HMDB0013422	24779341	NA		PC ae C40:6
META164	Glycerophospholipids	PC ae C42:0	PC(o-18:0/24:0)	HMDB0013423	53481717	NA		PC ae C42:0
META165	Glycerophospholipids	PC ae C42:1	PC(o-18:1(9Z)/24:0)	HMDB0013434	53481733	NA		PC ae C42:1
META166	Glycerophospholipids	PC ae C42:2	PC(o-18:2(9Z,12Z)/24:0)	HMDB0013438	53481741	NA		PC ae C42:2
META167	Glycerophospholipids	PC ae C42:3	PC(o-24:0/18:3(6Z,9Z,12Z))	HMDB0013458	53481771	NA		PC ae C42:3
META168	Glycerophospholipids	PC ae C42:4	PC(o-22:0/20:4(8Z,11Z,14Z,17Z))	HMDB0013448	53481751	NA		PC ae C42:4
META169	Glycerophospholipids	PC ae C42:5	PC(o-22:1(13Z)/20:4(8Z,11Z,14Z,17Z))	HMDB0013451	53481757	NA		PC ae C42:5
META170	Glycerophospholipids	PC ae C44:3	PC(o-22:0/22:3(10Z,13Z,16Z))	HMDB0013449	53481753	NA		PC ae C44:3
META171	Glycerophospholipids	PC ae C44:4	PC(o-22:1(13Z)/22:3(10Z,13Z,16Z))	HMDB0013453	53481761	NA		PC ae C44:4
META172	Glycerophospholipids	PC ae C44:5	PC(o-22:2(13Z,16Z)/22:3(10Z,13Z,16Z))	HMDB0013456	53481767	NA		PC ae C44:5
META173	Glycerophospholipids	PC ae C44:6	PC(o-22:0/22:6(4Z,7Z,10Z,13Z,16Z,19Z))	HMDB0013450	53481755	NA		PC ae C44:6
META174	Monosaccharides	H1	H1	NA	NA	NA		H1
META175	Sphingomyelins	SM (OH) C14:1	SM (OH) C14:1	NA	NA	NA		SM (OH) C14:1
META176	Sphingomyelins	SM (OH) C16:1	SM (OH) C16:1	NA	NA	NA		SM (OH) C16:1
META177	Sphingomyelins	SM (OH) C22:1	SM (OH) C22:1	NA	NA	NA		SM (OH) C22:1
META178	Sphingomyelins	SM (OH) C22:2	SM (OH) C22:2	NA	NA	NA		SM (OH) C22:2
META179	Sphingomyelins	SM (OH) C24:1	SM (OH) C24:1	NA	NA	NA		SM (OH) C24:1
META180	Sphingomyelins	SM C16:0	SM C16:0	NA	NA	NA		SM C16:0
META181	Sphingomyelins	SM C16:1	SM C16:1	NA	NA	NA		SM C16:1
META182	Sphingomyelins	SM C18:0	SM C18:0	NA	NA	NA		SM C18:0
META183	Sphingomyelins	SM C18:1	SM C18:1	NA	NA	NA		SM C18:1
META184	Sphingomyelins	SM C20:2	SM C20:2	NA	NA	NA		SM C20:2
META185	Sphingomyelins	SM C22:3	SM C22:3	NA	NA	NA		SM C22:3
META186	Sphingomyelins	SM C24:0	SM C24:0	NA	NA	NA		SM C24:0
META187	Sphingomyelins	SM C24:1	SM C24:1	NA	NA	NA		SM C24:1
META188	Sphingomyelins	SM C26:0	SM C26:0	NA	NA	NA		SM C26:0
META189	Sphingomyelins	SM C26:1	SM C26:1	NA	NA	NA		SM C26:1

## Sheet: Table_S4
sample	PC1	PC2	PC3	PC4	PC5	PC6	PC7	PC8	PC9	PC10	PC11	PC12	PC13	PC14	PC15	PC16	PC17	PC18	PC19	PC20	PC21	PC22	PC23	PC24	PC25	PC26	PC27	PC28	PC29	PC30	PC31	PC32	PC33	PC34	PC35	PC36	PC37	PC38	PC39	PC40	PC41	PC42	PC43	PC44	PC45	PC46	PC47	PC48	PC49
S144	-1.87972	0.718338	0.371268	-0.169009	0.109104	-0.098033	0.120737	0.0472153	-0.438228	0.269197	-0.293485	0.056788	-0.218676	0.0876944	-0.0781061	0.0758029	-0.193954	0.163805	-0.176201	0.0699113	-0.0894643	-0.0559423	-0.0119286	0.0349183	-0.104751	0.0240052	-0.0438538	0.0308632	-0.0781166	0.0129299	-0.0513412	0.012652	-0.0425052	0.00211155	-0.0381059	0.0112826	-0.00822708	0.0762143	-0.130366	0.0193503	0.0373958	-0.0175707	0.0226102	0.031984	-0.00729348	-0.00505885	-0.0798623	0.0632077	-0.00257578
S145	-1.53662	0.848606	-0.242277	-0.719848	-0.194362	-0.32393	0.0156076	0.334031	-0.0146716	0.0365223	-0.371007	0.162222	-0.0700477	0.00173443	0.102841	0.377937	-0.0544003	0.0736393	0.236444	0.0185965	-0.00886047	0.161338	0.0227234	-0.125983	0.0633556	-0.0484817	-0.0328646	0.0894285	0.0296827	-0.192692	0.059709	0.0762275	0.101496	-0.107213	4.59446e-05	-0.0096483	0.0808779	0.07592	-0.111938	-0.0107363	0.150428	-0.0407278	0.0511484	0.191176	0.0531325	-0.00793	0.0226032	0.0764893	0.0182231
S146	-1.72927	0.559001	-0.0253512	-0.208847	-0.305009	0.227839	0.0820443	0.0599834	-0.050069	0.313632	-0.020332	0.0896803	-0.404648	0.148824	0.0354668	0.192092	0.296728	-0.220181	-0.210128	-0.0429962	0.0469504	-0.0661502	0.0996264	-0.00542429	0.211148	0.193119	-0.23881	0.0988707	0.151287	0.0766494	-0.0527981	-0.0638512	0.0888954	0.0169549	-0.00825293	-0.0690597	-0.0426691	-0.070753	0.108339	-0.00861283	0.0572288	0.0437538	-0.0715989	0.0048191	-0.025156	0.0005461	0.0242773	0.0329527	-0.0614378
S147	-2.21495	-0.359306	0.361318	0.33272	0.0622165	-0.286289	0.204361	0.560259	-0.371095	-0.0785548	-0.111182	0.16779	-0.0550536	-0.0296254	-0.220187	-0.0483987	-0.108022	0.11334	0.0839321	-0.00486005	0.0267734	-0.231976	-0.0794995	0.0327344	0.119452	-0.144827	0.110061	-0.118571	0.0673674	-0.0177728	0.156926	-0.0688492	-0.154707	-0.0196504	0.00793696	-0.085776	0.0384795	0.107803	-0.0358346	-0.0198516	0.0665405	0.0806412	0.00617168	0.0294214	0.00447436	0.0337676	0.0320736	0.0783792	-0.00697226
S148	-1.78453	0.309379	0.181813	0.350465	-0.0628162	0.425094	-0.00838688	-0.1677	-0.312563	0.31343	0.112204	-0.230784	0.403394	0.154694	0.101644	-0.0185306	0.21759	0.478623	-0.0369432	0.0350534	0.152457	0.0906128	-0.0710568	-0.0978578	0.3454	0.0759112	-0.211317	-0.128351	0.0638273	0.260384	-0.0343321	-0.00691774	0.241429	0.0399702	0.0647799	-0.00775942	0.0964248	0.122985	-0.00792359	-0.0504569	0.108276	-0.0206886	0.0197149	-0.0422567	0.0574308	-0.00410415	0.0617451	-0.0283188	-0.0461114
S149	-1.09775	0.963783	-0.450619	0.15068	-0.255064	0.107452	0.363997	-0.0980544	0.0378978	-0.291361	0.193253	0.104032	-0.109302	-0.260934	-0.160536	-0.193921	0.120981	-0.0587638	0.0321085	0.294817	-0.0475696	-0.00908198	0.0470752	0.0076414	-0.0597522	0.0197491	-0.104321	0.144937	0.114445	0.0685101	-0.0691391	0.0403448	0.156591	0.0914146	0.0953272	0.000508156	0.0300964	0.0740901	-0.00387138	0.070486	-0.0778284	-0.0931076	-0.108318	-0.142103	0.0135398	-0.0445776	0.0435745	0.0250416	-0.0394764
S150	-1.4274	0.846346	-0.258228	-0.208273	0.249695	0.0968649	0.159017	-0.117156	-0.164941	0.344797	0.176499	0.00685106	-0.123168	-0.294127	0.108109	-0.235637	-0.0468883	-0.102131	0.0583468	0.0605006	0.123594	-0.0640465	-0.052049	-0.120743	-0.141887	0.0547018	0.0200126	0.0464359	0.022966	-0.00977905	0.12165	0.00591501	0.129306	-0.0151144	-0.0723297	-0.164079	0.0386461	0.000108176	-0.0354254	-0.0501724	-0.0641135	0.0101916	0.13356	0.029784	0.026939	0.00901834	-0.0517065	0.0208826	-0.0896898
S151	-1.22866	-0.00787879	-1.12053	-0.562893	0.370966	0.643985	0.973878	0.0745145	0.256571	-0.0482512	0.0459883	-0.361802	0.0913479	0.209576	-0.310002	-0.0486915	-0.257216	0.160414	-0.101172	-0.0622598	-0.0570112	0.0338856	-0.0906265	-0.0665155	0.0418712	-0.121444	0.189109	0.0839573	-0.229622	0.116156	-0.00732763	-0.192353	0.0212997	-0.0091305	-0.038281	0.0491615	-0.118542	-0.0494636	0.0609369	-0.0626619	-0.0371945	-0.0108201	-0.0723234	-0.104802	0.00476636	-0.0796	0.012225	0.0243753	0.0173636
S152	-1.07298	0.780826	-0.399491	-0.0517795	-0.385354	0.362865	0.428675	0.221266	-0.051237	-0.0258064	0.0133743	-0.101071	-0.0474594	-0.305536	-0.223448	-0.0124292	0.0786039	0.151929	-0.194586	-0.153311	-0.0332146	-0.116202	-0.0759351	0.171035	-0.000138581	0.0877784	-0.0408761	0.00294296	-0.0699318	-0.0371007	0.0434474	0.00581269	-0.0187561	0.0305471	0.0240983	0.0546486	-0.00121286	-0.035369	-0.0438941	-0.0297152	-0.0220746	-0.024053	-0.0279169	0.0562837	0.0107244	0.0512967	-0.0388465	-0.0560411	0.00217409
S153	-1.17691	0.937624	-0.89366	-0.175572	0.746998	0.291369	0.719916	0.09825	0.0561186	-0.0883888	0.279056	0.222643	0.0246553	0.190515	0.193197	0.144151	-0.0106175	0.0459257	0.123875	0.43061	-0.10021	0.0916063	0.0467725	-0.285566	0.0454267	0.0844394	0.0362382	0.0154024	-0.0224293	-0.149788	0.0585591	0.00632191	0.0775772	0.159585	-0.0402979	0.109841	0.0204381	0.038539	0.116196	-0.005522	0.0365783	0.118622	-0.086937	0.0845812	0.0393207	-0.0192203	0.0154395	-0.0134301	0.10394
S154	-1.3577	0.613934	-0.20689	-0.0273928	-0.572178	0.0120089	0.284446	0.0993708	-0.0281428	0.00100201	0.144089	0.0423977	0.128116	-0.347068	0.0834047	0.0909735	0.0566503	-0.00487746	-0.0982905	0.044872	-0.0368002	-0.112128	-0.00761686	-0.0617437	-0.0870698	-0.158814	-0.0723761	0.0100466	-0.101065	0.113567	0.00167801	-0.0105142	-0.0858613	-0.0252091	0.0407463	0.0251719	0.189764	-0.0126094	0.0238053	-0.015262	0.0545814	0.0636397	0.0414588	0.0450087	0.0689305	-0.0672767	0.0330216	0.0254378	0.0272193
S155	-1.29673	-0.262144	-0.522069	-0.62832	0.01636	0.324481	0.403425	-0.156896	0.0249419	0.310737	-0.000579556	-0.099404	0.0599336	0.0109619	-0.227266	-0.227085	0.0200833	-0.158467	-0.0783793	-0.16529	-0.100528	-0.110093	-0.0140322	0.157914	0.0704033	-0.0491694	0.180355	0.137926	0.0168425	0.0213806	0.0241538	-0.144656	-0.0518838	-0.0812861	0.0775265	-0.028521	-0.0425707	0.0137363	0.0313661	0.071511	0.0275292	-0.0664092	-0.0625756	0.0367576	0.0565505	-0.057089	0.0525304	0.0669185	0.0133479
S156	-1.44369	0.365529	-0.300336	-0.530037	-0.020053	0.146309	0.0222048	-0.0961196	-0.0424104	0.145328	0.107101	-0.12901	-0.0027246	0.101775	-0.0136412	-0.00725949	0.103536	-0.137228	-0.0235519	-0.170868	0.124744	-0.0633504	0.000104497	-0.0471796	0.0843936	0.238147	0.193539	-0.103504	0.123881	-0.0126878	0.0502379	0.0176441	0.0753039	0.0425307	-0.0475702	-0.0701155	0.0628151	0.0576268	0.0309895	-0.0602381	0.044724	-0.0901615	-0.0686716	0.0365536	0.0312589	0.0197897	0.0212768	-0.0649028	0.0305067
S157	-1.46021	0.326466	-0.323081	-0.46884	0.13481	-0.140782	0.421646	0.204079	0.00722913	0.263182	0.0552162	-0.174296	-0.0707484	-0.153398	-0.10863	-0.0507509	-0.161561	-0.0190229	-0.0798749	-0.0116099	0.053146	0.0910359	-0.0380152	-0.14286	-0.213922	-0.00243306	0.0948587	-0.069863	0.0184259	-0.0126727	0.147365	-0.0916207	0.130341	-0.124986	0.110007	0.103552	0.0496434	-0.0131349	-0.082557	0.0194529	-0.0889695	0.0640263	0.0779408	-0.0270535	-0.0837931	0.0392046	0.0103638	0.0493476	0.0800878
S158	-0.674349	1.10585	-0.542542	0.335258	-0.714136	0.242646	0.17139	0.00231534	0.200406	0.304425	-0.132662	-0.241723	-0.282669	-0.354461	0.00688074	-0.510095	0.253161	-0.0322847	-0.0237593	0.213943	0.0180804	-0.0695195	0.0146116	-0.119336	-0.0657303	-0.145184	0.0285641	0.0730948	-0.0471119	-0.0107983	-0.166208	0.188682	-0.0130873	0.0233176	-0.0721318	0.0165229	0.0632886	0.063393	0.007564	-0.102068	-0.0158715	-0.151091	-0.0172898	0.111841	-0.1359	0.0323755	-0.0699758	-0.0372443	-0.0709921
S159	-1.20714	0.677323	-0.831771	0.120004	0.23609	0.520221	0.531366	-0.146259	0.216809	-0.19398	0.174983	-0.0912503	-0.120555	-0.00490956	0.0388914	-0.0676333	-0.148329	0.0817298	0.312241	0.121355	-0.255653	-0.0235409	-0.0231297	0.124714	0.396228	0.183698	-0.185902	-0.0704008	-0.0679946	0.0241419	-0.062817	0.0592484	-0.13844	0.01146	-0.136111	0.108466	0.0690094	-0.0445863	-0.102345	0.04472	-0.113768	-0.044563	0.0421176	-0.00389086	0.081037	0.0143579	-0.00257334	0.051919	0.0645075
S160	-1.73825	0.022804	0.0611733	0.465444	0.178405	0.167658	0.38687	0.0591412	0.12081	0.0394077	-0.155056	0.134379	-0.514892	0.113808	0.0605704	0.215276	0.137118	0.0878212	-0.0435142	0.14457	0.0821104	0.113103	0.0281799	-0.0674577	-0.0123276	0.0913506	-0.0224186	0.0387218	0.0529562	-0.000892998	-0.0415805	0.070854	0.114722	-0.0289531	0.0564243	0.0495859	-0.149848	-0.0729687	-0.0254196	-0.0103837	-0.0807046	-0.061732	0.131412	-0.0420979	0.0487779	-0.0104402	0.0865399	0.0483202	-0.00650899
S161	-1.86637	-0.574731	0.199821	-0.00619193	0.283205	-0.467051	-0.0290212	0.234899	0.00619966	-0.18787	-0.179059	0.0928901	-0.293859	0.0514919	0.271231	0.0757815	0.041246	0.155858	-0.126567	0.147695	-0.0954266	-0.149101	0.208131	0.085637	-0.42322	0.0447987	0.111832	-0.00565091	-0.0568193	0.160944	0.0503148	-0.154017	0.0551886	-0.0870754	0.0464341	0.0978385	-0.0700186	0.0337068	0.0778126	0.0443237	0.0198056	0.00423522	0.0758747	-0.0400537	-0.0486162	0.0404074	0.0800421	-0.0357178	0.0108264
S162	-1.38749	0.559298	-0.0506457	-0.306703	-0.28582	0.100037	0.342885	0.159217	-0.101925	0.0882552	0.0506901	-0.00880249	0.014339	-0.223043	-0.109413	0.282512	0.0868924	0.0267634	-0.229169	-0.0303158	-0.0890499	-0.0378797	0.0426186	0.038848	-0.160121	0.160061	-0.00880732	-0.194533	-0.0734861	-0.0075075	-0.00688101	-0.109992	0.111059	-0.0203919	-0.0320047	0.0270101	-0.0406686	-0.00479208	-0.0228916	0.0156581	0.0430982	-0.104024	0.080891	0.029225	-0.0294089	0.0594165	-0.0162574	-0.0124679	-0.0919078
S163	-1.78933	0.159195	0.358463	0.711826	0.0919241	-0.350951	0.058778	0.767083	-0.421131	-0.0627294	0.0182561	0.198434	-0.21942	0.173954	-0.245911	0.0666959	-0.0803391	-0.00163118	0.19994	0.084168	0.0420991	-0.0916089	0.169415	-0.0383245	0.0437288	-0.0119968	-0.104746	0.095222	-0.129918	-0.128131	-0.0906665	0.0521791	-0.0270926	-0.079607	0.00411379	0.125851	0.0511625	0.0337336	0.0657597	-0.00385267	0.175979	-0.134461	-0.0756006	-0.140779	0.0560651	0.10415	-0.0885306	-0.034012	-0.0688599
S164	-1.87041	0.194594	0.415039	0.317258	0.141672	0.0363057	-0.100721	-0.165383	-0.394903	0.215869	-0.0954056	0.0535722	-0.198493	0.0586431	-0.0392801	-0.00564291	-0.00483768	0.169423	0.116626	0.0977414	-0.000752997	-0.0412166	-0.00552868	0.00588314	0.0450952	0.0259491	-0.0264089	0.0122125	-0.0590633	-0.0334196	0.1161	0.11737	-0.152905	0.041145	0.00200277	-0.138892	0.0515621	0.0660902	0.0563728	0.0451967	-0.0269851	-0.0870436	-0.0222123	-0.100882	-0.0488093	-0.0647288	0.0192446	0.0687138	-0.00404421
S165	-2.23357	-0.653203	0.623957	0.475598	0.269027	-0.0209868	0.122177	0.136426	-0.0601546	0.197958	-0.134811	0.337732	0.060617	0.325878	-0.199921	-0.0800958	0.0714657	0.00457256	-0.0741651	-0.0134807	-0.141538	-0.0352813	-0.130652	0.0652553	0.0482361	0.0259748	-0.0706464	0.056582	0.0103051	-0.0958186	-0.0978509	-0.134415	-0.0173103	-0.0715601	0.0242296	0.104525	-0.0708566	0.0375749	-0.150772	-0.0150519	-0.0671953	0.157942	-0.0716177	-0.00843264	0.0481916	-0.0370116	-0.0439003	-0.0409607	-0.0667814
S166	-2.09777	0.304174	0.415176	-0.209529	-0.055184	0.169319	0.162406	-0.392489	-0.599056	0.210036	-0.0541318	0.228046	-0.136467	0.254864	-0.0946353	0.23216	0.137855	-0.392126	-0.0361867	-0.135407	0.0485722	-0.178586	-0.157411	-0.249172	-0.0566834	-0.275863	0.142066	0.162815	0.0247391	0.122461	0.0902949	0.113765	-0.128874	0.117176	0.292618	-0.0216225	-0.086922	-0.0652893	0.00836545	0.0489153	-0.153703	0.0104831	-0.0217993	-0.0667563	0.0452955	0.140655	-0.0677579	-0.158464	0.0346011
S167	-2.06814	0.504225	0.331662	-0.00692733	-0.44307	0.0423977	-0.03942	-0.343405	-0.413576	0.118545	-0.200481	-0.109366	-0.322238	-0.194744	-0.0502791	0.294582	-0.239959	0.0135061	-0.0400447	-0.0368558	0.0636275	0.0662982	-0.0239609	-0.150894	-0.0541227	0.049015	-0.189601	-0.0715816	-0.0284844	-0.0958353	0.107391	0.108683	0.00925167	-0.125519	-0.0693792	-0.175482	-0.0279123	-0.0146083	-0.091862	0.0142525	-0.127316	0.0819978	0.00701223	-0.0685611	-0.101951	-0.00120783	0.100212	0.0184809	0.0215878
S168	-1.89295	-0.0424814	0.58684	0.588831	0.105298	-0.199649	0.223694	0.106446	-0.180091	-0.085315	0.294237	0.11082	0.276448	-0.0362335	-0.31718	0.224335	-0.0927554	0.0498157	0.251991	0.106826	0.0187973	-0.205096	-0.0547822	0.199814	0.0125605	0.0738307	-0.0176519	-0.160096	-0.150744	-0.067902	-0.00557409	-0.00113689	-0.0513624	0.0374834	-0.0862189	-0.0797851	-0.00412193	-0.0663708	-0.0217213	0.111214	-0.00914915	0.0466778	-0.0692655	0.0133655	0.0307573	-0.010322	0.00186201	-0.0796634	0.0282118
S169	-1.72857	0.613963	0.52107	-0.0829632	0.283021	-0.101323	-0.160944	-0.505315	-0.0377881	0.210126	-0.122597	0.231378	-0.294502	-0.0199652	-0.331363	-0.0287243	-0.122548	0.105249	-0.0473345	-0.0795611	0.229355	-4.71776e-05	-0.0406224	0.0610731	0.049717	0.0529096	0.0721786	0.00886726	0.0112336	0.114485	-0.0771342	0.035712	-0.0121966	-0.0343271	-0.0804338	0.064665	0.0601821	0.0859263	-0.155268	0.0693895	0.0242848	0.0167217	-0.0233861	0.0592799	-0.108889	0.0492914	0.0566458	0.030461	-0.0468392
S170	-1.85333	0.0997098	0.410457	0.301328	0.0625607	0.0664212	0.0702405	-0.0774462	0.107296	0.39839	-0.0706501	-0.0812579	-0.0505557	0.160523	-0.253348	-0.0150676	0.104659	0.142745	-0.114544	0.00964425	0.140412	0.296299	-0.0676417	0.0744425	0.0103622	0.0117223	-0.0166192	-0.0518595	0.117266	-0.0191288	0.00509476	-0.135764	-0.127007	-0.308407	-0.0170682	0.109625	0.0868374	0.028385	0.0921054	-0.03531	-0.0511332	0.0842388	0.0220743	0.00617776	0.0186361	-0.0940065	-0.0366237	-0.0337796	0.00932937
S171	-1.85027	-0.103991	0.652205	0.266268	0.241744	-0.158755	0.0339215	-0.549405	-0.075794	0.028772	-0.061887	-0.328391	0.537547	-0.0123746	-0.20886	0.207034	-0.00588988	0.215171	0.25285	-0.0249412	-0.0813964	-0.0097219	-0.00770771	0.0247287	-0.086264	-0.179469	0.101331	-0.0579629	0.044076	0.0887858	0.0166691	-0.0115707	0.0828005	0.0673667	0.110115	0.0184616	-0.00929089	-0.0249385	0.0597511	0.0310095	-0.150844	-0.0146623	0.0384788	0.0595069	-0.0335642	-0.0697901	-0.122227	-0.0144518	0.0230382
S172	-1.6177	0.386628	0.836444	0.260482	0.473203	-0.114019	-0.139261	-0.421862	0.0810823	0.233809	0.190885	0.274776	0.165781	0.12721	-0.245693	-0.0229434	0.445785	-0.152389	0.08125	-0.01416	-0.0437827	0.107653	0.0233264	0.00605795	-0.0171865	0.114731	0.190537	0.00302077	-0.0408745	-0.186092	-0.0383262	-0.0386447	0.114424	0.132469	-0.00633564	0.0227172	0.0193378	-0.0994666	-0.00351325	-0.139504	0.120102	0.0413549	0.0256264	-0.0163197	0.0276417	0.0620619	-0.0577602	0.12443	0.0375797
S173	-1.50457	0.802712	0.762157	0.251943	0.195087	-0.289789	-0.0870737	-0.97546	-0.0869976	0.0926621	0.23237	-0.052491	0.0230312	-0.0591479	-0.0685077	-0.207551	-0.179454	-0.13989	0.254966	-0.00315846	0.0291972	-0.117205	0.177724	0.148687	0.052288	-0.120118	0.145167	0.0441895	-0.0519678	0.052727	0.0746593	0.0592341	0.0759278	-0.0128167	0.0544434	-0.0154665	-0.00745715	-0.0595687	0.12419	-0.0408518	0.0283284	-0.154734	-0.0325579	-0.00621363	-0.0277057	0.0775514	0.0917892	0.0922142	0.0249542
S174	-2.11976	-0.471739	-0.117387	-0.0840231	-0.192402	-0.298887	0.0314297	0.623682	0.133935	-0.440686	-0.0948443	0.0991161	-0.0617657	0.0276158	-0.208633	-0.150969	-0.0545411	-0.0864509	-0.179978	-0.077558	-0.112055	-0.119393	-0.0997851	-0.233874	0.0281312	-0.0378375	0.0659076	-0.0663138	0.0552514	0.00114242	-0.0449589	-0.0905635	-0.0882669	0.0699452	-0.0935658	-0.0924162	-0.0252953	0.0389954	0.0573559	-0.0432232	0.0948367	0.0329948	0.0935585	0.0855996	0.0342947	0.0116761	-0.00508084	-0.095557	0.0825083
S175	-1.47497	0.265827	-0.0544889	0.164545	-0.271814	-0.132019	0.113482	0.207376	0.423642	-0.113282	0.106845	-0.101525	0.313475	0.00304063	-0.0136889	0.113089	0.18003	-0.176798	0.258697	-0.0290022	0.223824	-0.0793903	-0.216835	-0.250903	-0.0534738	-0.106408	-0.243707	0.0853958	0.013536	-0.119406	-0.0843045	-0.0271185	-0.0598944	-0.118343	0.114831	0.0247342	0.0354028	-0.0910218	0.00355552	-0.01075	-0.12766	-0.0729533	-0.0575754	0.0789842	-0.0596987	-0.0635574	0.00820325	-0.0164501	0.083646
S176	-1.91327	-0.484887	0.171125	0.291031	-0.00346227	-0.138486	0.0750736	0.150714	-0.050457	-0.123708	-0.0874927	-0.28349	0.0214585	-0.0308807	0.291973	0.0292888	0.0976316	0.168164	-0.0551267	-0.0855499	0.0354447	-0.190924	0.0973315	-0.118413	0.139634	-0.219233	-0.0372425	-0.00351024	0.0714322	0.0964633	0.138356	-0.000179801	0.192636	0.0981783	0.105514	0.0654928	-0.00673411	0.0296923	0.118857	0.062895	0.139452	0.177746	-0.0679326	0.0182742	-0.0910262	-0.0384051	0.10657	-0.015807	-0.0374049
S177	-1.67953	0.157716	0.115021	-0.0275844	-0.149185	-0.384159	-0.11017	-0.185493	0.279991	-0.271261	0.130379	-0.171757	0.0183503	-0.126766	-0.0444553	0.00456657	0.0973203	0.0433778	0.0331778	0.1726	0.154025	-0.0565261	0.0942907	0.122772	-0.0339811	0.0668126	-0.00700702	-0.106982	0.00692439	-0.00404877	-0.0167054	-0.0200937	-0.1405	-0.0506391	-0.0203879	-0.075612	0.052743	0.0302792	0.031407	0.105267	0.087875	-0.0767826	0.0470987	0.0502838	0.0632268	0.0129209	-0.00870865	0.0980964	-0.0325206
S178	-1.62742	-0.0482975	-0.0853094	-0.426249	-0.0617103	-0.226414	-0.0638214	-0.0149399	0.411952	-0.106173	0.0777528	0.0156513	0.0439556	-0.114508	0.00865241	0.169452	0.11452	0.0552673	-0.0885799	-0.0782288	0.0653666	0.00795452	0.0950429	0.0729946	-0.0958514	-0.0937482	-0.219091	0.00299245	0.052599	-0.0413289	0.0263628	0.108012	-0.0979137	-0.0231066	0.0717367	-0.104522	0.124697	-0.21234	0.175749	-0.0642666	0.0750267	0.164489	-0.0185009	0.105829	-0.0110837	-0.0841375	0.0572818	0.0558132	-0.0938023
S179	-1.85235	0.156152	0.404257	0.0830145	0.316373	-0.234383	-0.250754	-0.387464	0.453538	0.0818939	0.01273	0.102348	-0.132614	-0.0461528	0.0966147	-0.0946429	0.15351	-0.0334967	0.153657	0.17203	-0.191143	0.0815258	0.0673743	-0.0531329	-0.0782232	0.114776	-0.014956	-0.0463726	0.0143446	-0.0334446	-0.0616064	-0.00672128	-0.0153289	0.0197328	0.0277217	-0.00329225	-0.225574	0.0771824	-0.17692	-0.0533445	0.0104319	-0.0303922	0.00901614	0.0414367	-0.0156088	0.0279091	-0.139865	0.0157967	0.0298914
S180	-1.38021	0.944732	0.019353	-0.650788	-0.0298001	0.0132702	0.122834	0.22565	-0.256188	0.421322	0.179979	0.0120474	0.0721747	0.0675931	-0.119444	-0.0384397	0.235285	-0.21313	-0.0842959	-0.0972242	0.0374772	-0.146517	0.0868357	0.0109422	-0.0671724	0.174006	-0.0468802	-0.0152276	-0.151123	-0.0440892	0.0237828	0.0643478	-0.0347944	0.140845	-0.16939	-0.109379	0.0221897	-0.131909	0.109335	0.0251857	0.0747786	-0.0161177	0.0156775	0.0571049	0.0103564	-0.0807562	-0.109889	-0.0366227	0.00720984
S181	-1.85208	-0.0346742	0.269951	-0.142415	0.0643017	-0.279982	-0.167899	-0.449334	0.427085	-0.0512501	0.376031	0.0681562	0.0146121	-0.0856034	-0.215383	-0.00200761	0.154543	-0.166207	0.00808683	0.172894	-0.120354	0.0961205	-0.0949187	0.0905746	-0.142229	0.0178246	0.0311194	0.00843175	-0.0600744	-0.00456364	-0.0669179	-0.0508018	-0.00172082	-0.106445	-0.0982543	4.60357e-05	-0.0272163	-0.102686	0.0972562	0.0196247	0.0377016	0.0559254	-0.00499027	-0.0784813	0.0963158	-0.0468482	0.133684	-0.0267245	0.0233532
S182	-2.10293	-0.176832	0.163813	0.3106	0.100363	-0.245129	-0.111518	0.0236485	0.104829	-0.307199	-0.132202	-0.00901561	-0.0129718	0.121398	-0.12336	-0.360495	-0.337803	-0.0990133	-0.114551	-0.190692	-0.0653812	-0.159411	-0.0437094	-0.327957	0.225645	-0.0552772	-0.00358333	0.0186897	0.0381236	-0.0340672	-0.0171622	-0.0995512	0.102072	-0.0541133	-0.0173921	0.002966	-0.0856322	-0.0106607	0.142746	-0.0827279	0.0753815	-0.0711835	0.0286737	-0.0781229	0.0818519	0.0432761	-0.030341	-0.0357108	-0.0611683
S183	-1.61264	-0.0810881	-0.0599204	-0.0193313	0.193407	-0.0293806	0.140991	0.0882303	0.458758	-0.230436	-0.0739404	0.0699787	-0.282821	-0.0599136	0.0595224	-0.0331968	-0.140308	0.105914	0.0671078	-0.0256449	-0.161301	0.0364245	-0.0675764	0.00645382	0.183232	-0.130152	0.125024	-0.00665043	0.219282	0.154688	0.156557	0.0321776	0.0169755	0.103597	-0.0732978	-0.176177	-0.0539411	-0.0124815	-0.00389116	-0.0201505	-0.0876834	-0.0522631	0.00739954	0.0144404	-0.129905	-0.12979	0.0199939	-0.0597996	-0.0295268
S184	-1.27133	0.539559	0.250888	0.200842	0.0685502	-0.189391	-0.0811992	-0.224805	0.584674	-0.242558	0.211016	-0.212643	0.0685114	-0.184077	-0.169672	-0.08201	0.0361703	0.0764244	-0.074376	-0.160236	0.239821	0.0344238	0.248521	-0.00209483	0.0498248	0.173966	0.0193691	0.0358808	-0.13587	0.107676	6.03225e-05	-0.0193441	-0.0236354	0.103593	0.0627393	0.0403812	-0.142252	0.0889255	0.00599635	-0.0114552	0.0796581	0.121014	-0.0157021	0.114407	-0.0629942	0.145756	-0.00898526	-0.0462841	0.0762108
S185	-1.7116	0.00746603	0.130656	0.117787	0.0761234	-0.110163	-0.112666	-0.309135	0.347884	-0.26381	0.0476975	-0.00314274	-0.118337	-0.327632	0.105266	-0.21804	-0.0101632	0.0646458	0.0501557	-0.201669	-0.02569	0.0883087	-0.0902054	-0.110878	-0.024637	0.100077	0.0265289	-0.0643735	0.0353778	-0.00759467	0.0529634	0.107058	0.0573899	-0.0933216	-0.00938944	-0.0348892	-0.0286463	0.0220156	-0.0455878	-0.034164	0.0341833	0.0459886	0.0747512	-0.101024	0.0079417	0.015612	-0.0303682	-0.120697	-0.00764757
S186	-1.56986	0.0671735	0.114406	-0.206546	-0.069937	-0.43872	0.0306118	-0.032685	0.507567	0.00512614	0.253926	0.0951154	0.0987161	-0.110104	-0.0723538	-0.0300541	0.0997374	-0.0457697	0.0819624	0.0199423	0.051755	0.0834083	0.053272	0.0725116	0.0184098	-0.0307092	-0.0387644	0.00524582	-0.038398	-0.0751136	-0.0129348	0.0389144	-0.0400994	-0.0269359	0.0938208	-0.00348774	0.0562641	-0.109959	-0.0737033	0.0637	-0.0157524	0.0273353	-0.0781361	-0.0361014	0.0442781	-0.0552007	-0.0072859	-0.0556038	-0.0212158
S187	-1.85553	-0.308061	-0.35026	-0.393944	0.194436	-0.258478	-0.104177	0.0977562	0.445011	-0.22584	-0.0142403	0.0527745	-0.407297	0.0267279	0.111054	0.214257	0.0796284	0.113876	0.0349264	-0.108329	-0.170196	0.225208	0.0990743	-0.154249	0.0853726	-0.117104	-0.0862902	0.0857121	-0.114811	0.0386054	-0.0845535	0.079115	0.00012787	-0.0320299	0.180083	-0.0233858	-0.0193957	-0.184456	-0.0974499	0.0349466	-0.0250912	-0.0353186	0.0208331	-0.0331938	0.0255738	0.0101349	-0.0374301	0.0373079	-0.118648
S188	-1.22669	0.94153	0.181388	0.567452	-0.33054	0.218314	0.0451431	0.261651	0.395096	-0.263576	-0.0862837	-0.0909356	0.028542	-0.226057	0.362807	0.0909331	0.0837558	0.11254	-0.170463	-0.187588	0.216827	0.0779385	-0.099028	0.0261022	0.217958	-0.117489	0.21428	0.0912129	-0.307877	-0.158954	0.0999564	0.0375327	-0.0572283	0.157527	-0.0275841	0.172355	0.0117523	0.0214515	-0.0234212	0.111353	-0.0720064	0.0329248	0.0251238	0.0385711	0.0300603	0.0370468	-0.0738232	0.0891452	-0.0596816
S189	-1.72004	0.319956	0.247037	-0.119346	0.285552	-0.299393	-0.306186	0.0103653	0.154393	0.133825	-0.1356	0.15328	0.0446617	0.114297	0.249463	-0.108305	0.0592991	0.147806	0.120408	-0.022574	-0.180922	-0.0822525	-0.0740181	-0.0500972	0.117298	-0.0627655	0.0805792	0.13601	0.0412709	-0.13155	-0.0988766	-0.0103849	-0.0733377	-0.208257	-0.0434291	-0.0123479	-0.0419208	0.0483089	0.0337229	-0.0257898	-0.0486054	0.00997449	0.00839155	0.0328181	0.0551325	-0.0266938	0.0277895	0.00741698	-0.0398183
S190	-1.86086	0.0235658	0.40156	0.227549	0.166482	-0.281776	-0.0446717	0.211009	-0.24351	-0.0729452	0.02312	0.184991	0.0022908	0.108423	0.332583	-0.362297	-0.160205	0.0829168	0.0822309	-0.150913	-0.153815	0.0490294	-0.0912044	0.0807811	-0.0610476	-0.234932	-0.185848	-0.120739	-0.226829	0.127763	0.0537093	-0.0796231	0.159522	0.0562646	-0.124885	-0.00959638	0.0670039	-0.136938	0.044049	-0.0169032	0.00480137	0.0621336	0.00525792	-0.0570212	-0.059991	0.0676389	-0.0728977	0.20426	0.0910222
S191	-1.84936	0.0180856	0.347452	0.0621034	0.234289	0.148808	-0.148319	-0.0732575	-0.0116623	0.254547	-0.139891	0.0652964	0.0362779	0.126585	0.361443	-0.301374	-0.123421	-0.0409308	-0.0763936	0.19535	-0.161169	0.100192	-0.167566	0.0697926	-0.177705	-0.0733239	0.109734	-0.0497535	0.121037	-0.0278297	-0.0336648	0.011158	-0.0602593	0.170832	-0.0786632	0.0765836	-0.00386205	-0.0247582	-0.12998	0.0138542	0.0258499	0.00737671	-0.0131633	0.044192	-0.0818378	-0.169335	-0.0281424	-0.120866	-0.067794
S192	-1.68893	0.475799	0.0761915	-0.449752	0.155865	0.260312	-0.312982	-0.508656	-0.221875	0.14628	-0.0532631	-0.0337097	-0.134582	0.152242	0.071733	-0.0762002	-0.271342	0.304366	-0.0108479	-0.14582	-0.0233656	-0.109769	-0.0382212	0.0875508	0.0139806	0.22127	-0.0639273	0.13388	0.0115946	-0.00697181	-0.102112	0.0707023	-0.0357271	0.126384	-0.0854464	0.039907	0.0796131	0.0345817	-0.0377407	0.0290733	-0.0104406	-0.0138296	-0.0217493	0.048843	-0.0620244	-0.0272718	0.163957	-0.0564036	0.117666
S193	-1.624	0.337988	0.252111	-0.349875	-0.104639	0.225909	-0.0409825	0.133767	0.065838	0.213462	-0.216721	-0.227222	0.182628	0.186188	0.133474	-0.00363452	-0.0980914	-0.126693	0.0332924	0.00825669	0.09003	0.171377	0.134082	0.163978	0.0721185	-0.037441	-0.0340499	-0.0353728	0.132745	0.0238475	-0.0863129	-0.207479	-0.0810168	-0.0344974	0.0547976	0.0122067	0.016827	-0.0814232	-0.16858	0.0197651	0.114413	0.0127017	0.177302	0.0104248	-0.0776593	-0.0669113	-0.207661	-0.120996	-0.0598367
S194	-1.64791	0.173902	0.0771289	-0.352744	-0.0972948	-0.104899	-0.158872	0.170873	0.0049453	-0.420896	-0.0973392	-0.117085	0.0483196	0.0305311	0.328287	0.103008	0.137029	-0.112619	0.0755612	-0.0832196	-0.100214	-0.0129082	0.0419016	0.294589	-0.0845759	-0.0534282	0.12502	0.00844884	-0.00683462	-0.0478557	0.0127644	-0.00571129	0.216282	-0.128447	-0.130192	0.192043	0.00428323	0.181231	0.00139346	-0.120945	-0.0201316	-0.0250568	-0.123484	-0.079852	0.0534807	0.0629339	-0.00386715	-0.0234523	0.113412
S195	-1.39325	0.80313	-0.0201492	0.279811	-0.723597	0.522081	-0.24495	-0.476104	-0.136972	-0.326545	-0.102854	0.0904588	0.131736	-0.369438	-0.00677487	0.163669	-0.136331	-0.0915615	-0.101845	-0.0778029	-0.0840055	0.0401557	-0.392891	0.000314358	-0.20802	-0.0725729	-0.128308	0.0907547	0.00388236	0.0490733	0.00625681	0.106857	0.0335744	-0.148308	-0.104824	0.0384365	-0.0224657	0.128236	0.00474821	-0.0770546	0.126914	0.0608224	-0.0426867	-0.135593	0.0787866	-0.0555274	-0.122441	0.0370639	0.0270422
S196	-1.49159	0.242979	0.0588609	-0.0672847	0.0576428	0.0827976	-0.223802	0.0618592	0.202666	-0.0588649	0.253075	-0.126036	0.324901	0.165331	0.325553	-0.0650201	-0.0195669	-0.0319559	0.0445219	0.142668	0.13537	0.0621322	0.055773	-0.0260213	0.00181151	0.0521806	0.00543745	0.0253488	0.0520842	0.0439005	6.31852e-05	-0.105198	-0.114976	0.0761184	0.161268	-0.117107	-0.0635424	0.1152	-0.0442616	0.0891724	-0.0103842	-0.0381619	-0.0478952	-0.116325	0.0104135	-0.0550308	0.0392641	0.0165481	-0.175472
S197	-1.21584	1.01903	0.0555587	0.236506	-0.347018	0.296197	-0.179952	0.198028	0.0907698	-0.330266	0.0375426	0.000850824	0.0489364	-0.0893047	0.0680915	0.155033	-0.040265	0.0527642	-0.117227	-0.0184036	0.23476	-0.0959699	-0.0210016	0.225899	-0.0356926	0.0114359	0.153326	0.126542	-0.133519	-0.0724396	-0.0867421	0.00469652	-0.0768865	0.0653209	-0.0041367	0.0189472	0.0942622	0.0128304	-0.182965	0.124456	-0.0560299	0.00379715	0.00519704	-0.0293989	0.059525	0.090272	0.151272	-0.120985	0.00330486
S198	-1.72542	0.386618	0.246754	0.100268	-0.218544	0.114327	-0.150311	0.146842	-0.213802	-0.0313667	0.206897	0.0869207	0.00370664	0.137029	0.407287	0.154837	-0.0842502	-0.288719	0.0867773	0.0309845	-0.0428972	0.0977959	-0.0340461	0.0638267	0.0105911	-0.128103	-0.0218594	-0.105314	-0.057226	0.0967658	-0.0187938	-0.00150513	-0.145723	0.0672743	-0.111612	-0.0384453	-0.00341842	-0.0139096	0.109218	0.165403	-0.129626	-0.0458727	-0.0254394	0.00656046	0.118502	0.0270081	0.0412716	-0.0703631	0.00113948
S199	-1.33662	0.595811	-0.292902	-1.14839	-0.345831	-0.0829151	-0.129125	0.307414	0.0940999	-0.15254	0.0293599	0.051447	0.256159	0.178605	0.146564	0.144798	-0.128498	0.0145758	0.116795	-0.169972	-0.110224	-0.0567158	0.123619	0.169842	-0.163987	-0.0598617	-0.036376	0.0653705	0.0232087	0.00684465	-0.184216	0.0155462	-0.0452555	0.054484	-0.102799	-0.177401	-0.0965962	0.116957	0.111866	0.0120629	-0.0165413	-0.128052	0.0220383	-0.0619476	-0.0530765	-0.0812825	-0.0487114	0.110014	0.00725209
S200	-1.55338	0.354295	-0.136206	-0.41834	-0.490225	-0.406951	-0.300007	0.603293	-0.0671689	-0.290928	0.293145	-0.149982	0.311293	0.0663121	-0.159578	-0.123132	-0.200821	-0.137073	0.0282281	0.151899	0.000109068	-0.121453	-0.234556	0.154957	0.0735146	0.232774	0.00520612	-0.114433	0.320245	0.23946	-0.0829397	0.0668462	0.0133331	-0.124818	0.128152	0.0557336	-0.076861	-0.0299167	-0.068781	-0.0649013	-0.102715	-0.00331308	-0.00252302	0.0209327	0.0220434	0.0889028	0.117052	0.0911333	-0.0910867
S201	-1.36541	0.52965	0.0871537	-0.492544	-0.155129	0.0375294	-0.0421534	-0.131787	0.122117	0.197401	-0.300854	-0.211873	0.222851	0.17785	0.0728137	-0.0961442	0.0777543	-0.107128	-0.0308258	0.0278993	-0.0427108	0.19214	0.0128413	0.0411052	-0.123411	0.0944256	0.146002	0.017615	-0.0116885	0.0270715	0.156475	0.0454151	-0.0939758	0.0515121	0.057045	0.0433116	0.000139561	-0.0125545	0.00534955	-0.0225375	0.0491182	0.0487309	0.00746437	-0.00781791	-0.0357581	-0.00317466	-0.00959594	0.00991515	0.0725881
S202	-1.91	0.0483115	0.343775	0.0336949	-0.492152	-0.0372923	-0.341512	0.295353	-0.00603834	0.190611	0.0676654	0.00414734	0.130981	0.288308	0.21611	-0.0519362	-0.0211769	-0.276468	-0.11835	0.079293	-0.111197	-0.00189869	0.150284	-0.162885	0.0704675	0.0453919	-0.0592858	-0.122017	0.0708327	0.0712791	-0.0754263	0.121099	0.00105944	-0.0023754	-0.0589865	0.0797702	-0.0416842	0.0443951	0.0293928	-0.0203748	-0.0575743	0.0624272	-0.0562967	0.10088	-0.133735	0.0560981	0.105017	-0.0116161	0.149292
S203	-1.74228	0.614358	0.480114	0.278401	-0.182261	0.144539	-0.299828	-0.0263148	-0.207781	-0.264271	-0.378324	-0.430531	0.108753	0.0664438	0.171385	0.0354549	-0.385288	-0.125409	0.137505	-0.0614127	0.31303	0.277977	0.0267408	-0.0891336	0.0976659	0.0687972	0.0837647	-0.0377193	0.0834666	-0.277292	0.0872797	-0.0488328	0.0356806	0.0301736	-0.0538281	-0.000869862	0.053594	-0.0506993	0.113576	-0.0893818	-0.0420425	-0.0145813	0.055374	-0.0582273	0.0672913	-0.0149607	-0.0385803	-0.0324158	-5.11225e-05
S292	1.9329	-0.620201	0.962507	-0.407344	0.046167	0.858889	-0.136001	0.188838	-0.0975162	-0.291943	-0.0330933	0.0353397	0.00361143	0.118903	-0.0488266	-0.0972159	0.141095	0.0662093	0.203513	-0.123958	0.0131648	-0.134072	0.0011506	0.0811054	0.0429963	0.154115	-0.128156	0.0315056	-0.0349609	-0.0797031	0.133372	0.270354	0.1533	-0.124663	-0.149651	0.0808614	-0.148765	-0.161446	0.0177119	-0.0588853	-0.0866965	-0.0125667	-0.0484464	0.0948265	-0.0625189	-0.0741973	-0.00531518	-0.0290893	-0.0657524
S293	2.01914	1.24653	0.332766	0.218599	0.0666728	0.937471	-0.478708	0.259102	-0.176218	0.146421	-0.0266534	-0.238365	-0.103338	0.0417507	-0.139322	0.0934726	0.0337368	-0.0976165	0.147104	0.118129	0.1068	-0.129857	0.140078	0.111544	-0.0255804	-0.0716699	0.0688919	0.00979168	0.101658	0.0164307	-0.0762948	-0.0127718	0.0766114	0.0857285	0.032513	0.202215	0.072848	-0.0152249	0.126213	-0.0535231	-0.0524964	0.0741911	0.0283418	0.017477	0.00738677	-0.0699773	-0.0250888	0.0914683	-0.0804833
S296	1.43343	-0.803263	0.143038	-0.19963	-0.114551	0.704592	-0.40595	0.183563	0.42147	-0.0783952	-0.178975	-0.219234	-0.0758379	-0.0988158	-0.338809	0.0689339	-0.0211452	0.00716494	0.340603	0.129857	-0.0444639	0.113801	-0.0320941	0.00462728	0.0417763	-0.217105	0.0865099	-0.0718233	-0.00738688	0.0965923	0.0984278	0.0633849	0.035001	-0.0551417	0.00562245	-0.0944684	-0.0309789	-0.00268357	-0.0457606	0.0697443	0.0748623	0.122876	0.047023	-0.0553536	-0.0634108	0.166898	0.0329021	-0.0213231	0.00930035
S297	1.1164	-0.193753	-0.181943	0.0550349	0.42902	-0.0185623	0.00623647	0.16253	-0.129779	-0.0511883	-0.399417	0.427055	0.526002	-0.177728	-0.148766	-0.049849	0.171996	0.0976404	0.140606	-0.0260756	0.155566	0.226574	-0.164331	-0.256688	-0.164573	0.103591	-0.187366	0.0305192	0.04038	0.170707	0.0646139	0.0139309	0.0439352	0.0880895	-0.0134898	-0.0246972	-0.0634147	0.153937	-0.0110461	0.228993	0.0389153	-0.0106486	-0.0882586	0.141816	0.0365298	-0.0261238	-0.00315737	0.0522546	-0.00650106
S298	1.42072	-0.198965	-0.296687	0.487996	-0.369008	-0.150042	0.206192	0.204071	-0.186909	0.0603214	0.0486943	0.144389	0.0861239	-0.0910165	-0.0453192	-0.0873592	-0.0874655	0.0709113	0.117301	-0.0401916	0.00435027	0.0478005	0.0934935	0.0280603	-0.0467007	-0.0153289	0.172884	-0.0130945	0.114856	-0.11562	-0.211437	0.0748868	0.00780811	0.0491792	0.0474583	-0.0476916	-0.150097	-0.0802938	0.00847403	0.0858165	-0.123238	-0.0599303	0.096232	-0.00274161	0.029766	0.0215617	-0.0807386	0.0827085	0.0826673
S299	1.7526	-0.189021	0.460827	-0.0350048	-0.0125921	0.0339512	0.265363	0.0385926	-0.176565	-0.462731	0.209001	-0.0769507	0.0419303	0.0240562	-0.217134	-0.270006	-0.0375544	0.164403	0.0242867	0.0359401	0.0179462	-0.0141784	0.282018	-0.101137	-0.101717	-0.0790003	-0.132452	0.0251473	0.0927643	-0.14381	-0.136389	0.0058274	-0.0123776	0.0444245	0.0984084	-0.0363291	-0.029648	0.0893012	-0.0712556	0.0956415	0.0110737	0.0226336	0.0883889	-0.00928217	-0.0730915	-0.0536782	-0.0142279	0.011226	0.0648073
S300	1.22455	0.274672	0.843493	-0.706944	0.320985	0.56468	-0.614079	0.17619	-0.345195	-0.249043	0.328602	0.294112	0.2433	0.0765138	-0.101573	0.119509	0.203565	0.1289	-0.241403	-0.04574	-0.164414	0.138414	-0.0143924	-0.137717	0.0283818	-0.0928429	-0.0119092	0.0309511	-0.352138	0.111123	-0.143019	-0.0633069	-0.0865427	0.0442724	0.0802677	-0.0468866	-0.0484767	0.0915717	0.00172969	-0.0515661	-0.0342382	-0.0954709	0.183295	0.023867	-0.0426743	0.00320776	0.100693	0.0312367	-0.0791215
S301	1.84729	-0.882718	-0.189687	-0.449025	-0.580711	-0.0739194	-0.0592675	-0.375118	0.00101601	-0.483849	-0.0566113	-0.0300069	-0.181281	0.26176	-0.0228779	0.225406	-0.0134165	0.476343	0.124696	0.128242	-0.065007	-0.120583	-0.109941	-0.0388582	-0.0805859	0.115798	-0.00790631	0.0274588	-0.00619777	-0.0449329	-0.0150779	-0.0171899	-0.0538743	0.208477	-0.00169873	0.0437882	-0.029901	-0.152125	-0.0238153	-0.0787468	0.0521475	0.0635549	0.0115445	-0.0543172	-0.035499	0.0153968	-0.0260189	-0.114329	0.0314884
S302	-0.263256	-0.85203	-0.524095	0.0655004	0.306226	0.399599	-0.76132	0.179475	0.204175	-0.0693903	0.0766354	0.215562	-0.12039	0.0257962	-0.132345	-0.137578	-0.224384	0.0202681	-0.0852623	-0.0495996	0.00406864	-0.093158	0.104607	0.0288901	-0.0736588	-0.0851785	-0.0138917	-0.0539714	0.0729702	-0.10369	0.020383	0.075832	-0.0425609	0.0667801	0.0682117	0.105715	0.0289936	-0.0450184	-0.00643742	0.0419751	0.101147	0.0253084	-0.0282425	0.0438823	-0.0235727	-0.0139805	-0.0313898	0.101306	0.0931925
S303	1.10595	-0.776615	-0.260916	0.0744688	-0.0682643	-0.0602235	0.0834485	-0.0799837	-0.348307	0.0878813	0.408642	-0.121746	-0.122625	-0.198479	0.0841227	-0.144635	-0.0353296	-0.0774006	0.146723	-0.160242	-0.0070529	0.232155	0.161811	0.0450575	0.0474278	0.0462218	-0.161814	-0.0695825	-0.0938406	-0.107546	0.012927	0.050248	-0.105514	-0.0241128	0.0955015	0.101697	-0.180609	0.15936	0.0827615	-0.0358455	-0.0581364	-0.00280609	0.129505	-0.0539482	-0.0243192	-0.037609	0.13208	-0.0734731	0.0244196
S305	1.26812	-0.876433	-0.162678	0.0480856	0.120096	-0.0118761	0.112648	-0.148392	-0.115326	0.111888	0.0879716	0.0565224	-0.0489382	-0.147937	-0.187804	-0.0673489	-0.159083	-0.141115	0.184623	-0.0846053	-0.0921282	0.140924	0.137396	-0.0169842	0.103079	-0.000547283	-0.0179903	-0.0332502	0.0635031	0.0449541	0.0483964	0.0110551	-0.081555	0.0759698	-0.0674765	0.0827588	0.0985447	0.0331315	0.0147494	0.120253	-0.0124097	0.134029	0.0126909	0.0392849	0.092283	-0.0377279	-0.0457653	-0.0843357	-0.0327455
S306	0.00594612	0.943888	-0.382976	-0.126936	0.269725	0.542111	-0.185849	0.250347	-0.345343	-0.429653	0.0937986	0.352359	-0.157267	-0.215875	-0.00262207	-0.194626	0.0582459	-0.0130363	-0.0769215	0.133629	-0.071099	0.0306631	0.0772865	0.067541	-0.225186	0.0678632	-0.0277205	-0.200933	0.163976	-0.056513	0.0472265	-0.109208	-0.0419874	0.06883	0.105055	-0.0428349	0.225729	-0.0695024	0.111513	0.0266102	-0.13023	0.118531	-0.0391584	-0.0618922	-0.151315	0.0926516	-0.0774685	-0.0539104	0.0241155
S307	3.62524	1.99757	-0.1291	-1.08175	-0.311757	-0.560999	-0.427226	0.032271	-0.0467798	-0.10308	-0.170875	0.110414	-0.0321678	0.165439	-0.266644	-0.28948	-0.138999	-0.114668	0.0301925	-0.0930243	-0.0491505	0.112071	0.0605422	-0.0702301	0.131579	0.0282017	-0.208912	-0.0720316	-0.109023	0.101321	0.0964402	0.00915435	0.0161303	0.0577574	-0.0576069	0.225252	-0.00288103	-0.102385	-0.0704359	0.104346	-0.050941	0.082167	-0.000372672	-0.0341889	0.0396004	0.0395899	-0.0638601	-0.0140491	-0.10611
S308	0.962738	0.368013	-0.204004	0.152117	0.459225	-0.342144	-0.176834	0.415418	-0.0570398	0.132781	-0.0663958	-0.495424	0.18398	-0.0877302	-0.0946884	0.165826	0.240827	0.00888796	0.0744206	-0.143391	-0.215463	-0.13378	0.216227	-0.0486275	-0.0150732	0.0940813	-0.0368763	-0.0386752	0.110689	-0.0762861	0.108187	0.0670692	0.0775768	-0.00261179	0.0217861	-0.0781418	0.00492207	-0.00856069	-0.0885679	-0.117202	-0.0121051	-0.0293431	0.0475693	-0.0825146	0.0256154	0.0700292	0.00293579	-0.0548596	0.0161502
S309	1.22029	-0.0564409	-0.175282	0.151513	0.0198174	0.383115	-0.41492	0.465247	-0.101066	0.121488	-0.336714	-0.150218	-0.0821158	-0.089778	0.0768685	-0.195724	0.310735	0.212873	0.128579	0.164459	0.149471	0.0548821	-0.26046	-0.0455759	-0.113406	-0.019989	0.129466	0.0836776	0.0554982	-0.106328	-0.004325	-0.216177	-0.0755591	0.0731706	0.0212534	-0.0684378	-0.0497481	-0.137233	-0.0252045	-0.096384	0.0438376	-0.123738	0.0254877	0.0359173	0.139828	0.0671955	0.130556	0.0160322	0.0802842
S310	1.33033	0.336925	-0.102812	-0.0226841	1.37434	-0.530647	-0.134269	-0.074245	-0.44863	-0.511354	0.144908	-0.629142	-0.37791	-0.157407	-0.0296739	0.294856	0.280941	-0.22612	-0.279701	-0.132534	-0.0526485	0.196599	-0.167006	0.132954	0.153427	-0.123244	-0.090424	0.00778815	0.144898	0.0498341	-0.0609818	-0.0252248	-0.0667915	0.0457678	0.0359103	0.0600637	0.199214	0.0356694	-0.0681778	0.0336848	0.0316331	-0.104231	-0.0183205	0.0123125	0.00240291	-0.0400961	-0.037736	0.0506532	0.105634
S311	2.21482	0.44488	0.21169	-0.495674	0.519815	0.378741	0.381732	-0.474416	-0.131214	-0.411873	-0.34753	0.231701	0.0759245	-0.0230324	0.0570945	0.0345166	-0.0383053	-0.0359764	-0.0821123	0.145499	0.039741	0.143136	0.243708	0.0644351	0.00464051	-0.0728945	0.0597026	0.0143191	0.0473164	0.110305	0.123081	0.030412	-0.104942	-0.123796	-0.0986901	-0.0728789	-0.0256015	-0.0630853	0.0151874	-0.0652754	0.0536942	-0.00585111	0.0797411	-0.0219356	0.169678	0.0313224	0.103946	-0.0432306	-0.092849
S314	3.40454	0.735406	0.496516	-0.267598	0.216752	-0.184836	0.323035	0.0509839	0.102325	0.333752	-0.0326587	-0.477931	-0.117289	-0.17571	0.00390569	0.185931	-0.238072	-0.247002	0.35647	0.00501506	0.00662565	-0.173788	-0.150151	0.0213702	-0.202262	-0.122426	-0.262716	0.0412225	0.0712224	-0.0281989	0.0121173	-0.168353	-0.0616696	0.255125	-0.0363823	0.0557997	-0.178843	0.0429909	-0.0816419	-0.125183	0.0622686	0.0130534	-0.0812014	0.0803519	0.058788	0.110114	0.118962	-0.000903313	-0.0478598
S315	2.74933	1.53487	-0.356189	-0.140367	-0.318369	-0.546554	-0.0834881	-0.070704	-0.159461	0.155345	0.321908	-0.111438	-0.267376	0.149426	0.188056	0.0303208	-0.041172	0.248219	-0.046225	0.0227687	0.021986	-0.106852	-0.14946	0.234545	0.138218	-0.10342	0.0820228	0.00238889	0.0723821	0.0691144	0.139664	-0.0426118	-0.00601808	-0.0236875	-0.0229471	0.0118826	-0.128883	-0.0697221	0.0559638	0.00983967	0.0512324	-0.0446405	-0.0318011	0.0977234	0.0116313	0.0399345	-0.170238	-0.0398718	-0.116569
S316	2.08873	0.541978	-0.425047	-0.54709	0.0338863	-0.344848	-0.172764	-0.0734742	-0.0833674	0.353436	0.267118	0.0964546	0.204446	0.050258	0.136365	-0.2104	0.141191	0.0708886	-0.198773	-0.048672	-0.119071	0.0716865	-0.134615	-0.033325	-0.0329227	-0.119339	-0.0162357	0.0185536	-0.0809648	-0.28708	0.115607	0.155077	0.0512888	0.0209646	0.0010618	-0.0606366	0.0383854	0.101109	-0.121699	-0.076323	-0.0619924	0.0880426	-0.14892	-0.153189	0.0351447	0.0180485	0.0981535	0.00475488	-0.0290462
S317	2.43991	-0.242956	0.227242	-0.115164	-0.263053	0.0713612	0.0757114	-0.349086	0.0339307	-0.279862	0.135641	0.294543	0.017739	0.271507	-0.0190968	0.0872784	0.230306	0.0186009	0.00262197	0.106574	0.0121434	-0.0497953	-0.191169	-0.00753953	0.120372	-0.13797	-0.0693481	-0.215915	0.112132	-0.0807543	-0.00211089	-0.0440856	-0.0888062	-0.0650765	0.0220527	0.0271613	0.0685729	0.028237	-0.0701776	-0.113982	-0.00920763	-0.0747039	-0.0315407	-0.0409709	-0.0894703	-0.0644236	-0.00173041	0.0533373	0.0506987
S318	-0.56375	-2.20892	-0.919942	-1.06444	-0.410083	-0.126728	0.102156	-0.231406	-0.863857	-0.132544	-0.138411	0.190429	0.205126	-0.275731	-0.0344023	0.0874664	-0.0694673	0.0459242	0.197834	0.111259	0.22628	0.198523	0.129479	0.0583744	0.152477	-0.123167	0.181706	0.165187	0.0980677	-0.0214222	-0.229941	0.000314813	0.147608	0.00120837	0.0761744	-0.0086872	0.00131797	-0.100279	-0.0701685	-0.100649	0.0307712	0.033179	-0.0318659	-0.00771444	-0.0479458	0.0358038	-0.0615848	0.0333051	0.0429621
S321	1.15469	1.42485	-2.00412	0.398432	0.683205	0.157802	-0.0181856	-0.367921	0.0237088	-0.283115	0.031818	0.0478471	0.0934101	0.498308	-0.0217764	-0.0713909	-0.0956054	-0.233589	-0.163089	0.0785755	0.305705	-0.0955041	-0.138508	0.0187007	-0.149242	-0.180325	-0.0907418	-0.190625	-0.0232974	-0.162786	-0.0946974	0.0561286	0.0883234	-0.201596	-0.0286241	-0.00403572	-0.0568119	0.0261112	-0.0265705	0.0402023	0.0278252	-0.0216714	0.0396967	0.105765	-0.0632283	0.054515	0.00513395	0.0219611	-0.0758813
S322	2.37559	0.520117	-0.4037	0.0409951	-0.519479	-0.535578	-0.0253748	0.23043	-0.405825	-0.117437	0.522514	0.323023	-0.280044	0.0457511	0.0737062	-0.151158	0.148548	0.0453355	0.216264	-0.0245976	0.231757	0.230805	-0.10827	0.136458	0.0573907	0.121747	-0.000320927	-0.0100772	-0.113447	0.0253084	0.203009	-0.250121	0.112593	-0.0892999	0.0802668	-0.0282419	-0.109175	-0.000127818	0.0382378	-0.0203206	0.0335384	-0.0388058	0.033942	-0.0126909	0.0109136	-0.134091	0.0294519	-0.0885092	0.0915052
S323	2.07695	-0.48185	0.0671211	0.061561	-0.253686	-0.271686	-0.0215393	-0.236142	0.12549	-0.26367	0.0255915	-0.038267	-0.219065	0.228008	0.0029612	-0.0797466	0.0729756	-0.141221	0.157639	-0.0917016	0.311063	-0.0328582	-0.0324546	-0.102638	-0.0235667	-0.0540897	-0.100484	-0.0180591	-0.140749	0.0761284	-0.0161761	-0.124007	0.11161	0.188398	-0.033883	-0.0145342	0.062736	0.102578	-0.0282116	-0.0101695	-0.0657153	-0.0409304	0.0374043	-0.00146601	-0.052589	-0.139822	-0.0673078	-0.0573473	0.0651354
S324	2.79282	0.0907155	0.941519	-0.0254035	0.295702	0.0580238	0.335322	0.142273	0.208225	-0.0955716	-0.0744253	-0.0383631	0.0768097	-0.0874361	0.190925	0.189502	-0.161304	-0.0931885	-0.0230771	0.0565628	0.118566	-0.12459	0.205824	-0.0278649	-0.0906166	0.0481342	0.0982017	-0.0691362	-0.118326	0.113889	-0.0240837	-0.00355738	0.0798771	-0.0639726	-0.0788457	-0.154432	0.0235817	0.0831022	-0.11383	-0.139562	-0.159017	0.0570142	-0.0482784	0.0818644	0.0900585	-0.135939	-0.0536446	0.0889471	-0.0143208
S325	-0.841334	-4.17631	-0.582589	0.182357	-0.0325596	0.149975	-0.0538264	0.0508252	-0.0350141	0.0732753	-0.027091	0.159632	-0.162372	0.111044	0.121731	0.159126	0.0897668	-0.240368	0.157776	0.0655438	0.104451	-0.198235	-0.10032	0.00656369	-0.116256	0.124669	0.160832	-0.111142	-0.0908584	0.178975	0.0174409	0.0408381	0.158365	0.0111431	-0.0957114	0.0720016	0.0432902	0.0364258	-0.101687	0.109695	0.0549755	-0.0436141	-0.00601231	0.0142667	0.0473206	-0.0446423	-0.0170039	-0.0289459	-0.0728344
S326	3.34546	1.99628	-0.397596	-0.127374	0.505766	-0.487153	-0.31873	0.273255	-0.233882	0.0925012	-0.246515	-0.333395	0.026016	-0.165011	-0.0535853	-0.0112036	0.251041	0.00122567	0.103393	0.226621	-0.0684079	-0.0829523	-0.232753	-0.0738337	0.0972574	0.0145618	0.350224	-0.130879	-0.18094	0.179272	-0.145525	0.276446	0.0354552	-0.0800506	-0.0425016	0.0401943	-0.114598	-0.0469417	0.085008	0.11441	0.0599823	0.145684	0.0892065	-0.0859718	-0.0463205	-0.0932097	0.0209091	-0.00220301	0.0237237
S327	2.62977	0.188973	0.159619	-0.0693526	0.0184023	-0.238243	0.0746673	0.0585683	0.143065	0.181903	-0.142665	0.0492314	-0.0886658	0.123322	0.053109	-0.199505	0.0700958	-0.113296	0.0548999	-0.0197095	0.148678	0.123486	0.0387724	0.0429124	-0.0925157	0.0220061	0.0806325	-0.012436	-0.0107092	-0.0783025	0.106707	-0.0154905	0.0424451	0.0040006	-0.0282836	-0.0223532	0.144764	0.0379668	-0.0367388	0.134768	-0.0127196	-0.00960011	0.0119706	-0.00605685	0.0335628	0.0712314	0.0988723	-0.0711705	-0.0893748
S328	1.2863	-0.124926	-0.330044	0.235336	-0.641611	-0.186148	-0.193414	0.0704133	0.0263071	0.210005	0.353024	-0.193547	0.088617	0.2947	-0.0591555	-0.0408897	0.0934578	0.207914	-0.133334	0.0519304	0.0383314	0.00114801	0.155649	-0.114564	-0.0389964	-0.172098	0.17333	0.152137	0.0621603	-0.0127334	0.0302506	0.0941217	-0.0358255	0.0621071	-0.138142	-0.0505643	0.0462231	-0.0631166	-0.106609	0.0648909	0.0786651	0.0511195	-0.0332487	-0.0712871	0.0345325	-0.0174302	0.0280176	0.0480344	-0.0213659
S329	2.11658	-0.855207	0.509731	-0.221976	-0.313441	0.101661	0.433262	-0.205787	0.172836	0.149792	-0.089642	-0.0915996	0.0180209	0.0820412	0.0767531	0.0810109	0.00479702	0.0272919	-0.0357739	-0.0377445	-0.220036	-0.0635095	-0.166307	0.0466627	-0.128031	0.0457087	-0.0601145	-0.133115	0.118116	-0.140592	-0.00140323	0.149267	-0.0274993	0.044901	0.189816	0.195576	0.0288366	0.121547	0.191755	0.0273313	0.0156614	0.0319403	0.0945554	-0.0315183	0.159257	0.0113218	-0.0395047	-0.0156742	-0.100954
S330	-0.00220752	-0.867041	-0.545715	0.120279	0.0856497	0.642085	-0.634239	0.086092	0.170258	0.117162	-0.0365628	0.123292	-0.0798611	-0.125304	-0.210355	-0.119071	0.0683324	-0.121583	0.0358033	-0.324227	0.0203676	-0.0569679	0.10535	0.127961	-0.055212	-0.208857	-0.0883719	0.154067	-0.00596414	0.0957158	-0.0609563	-0.0118824	0.0308358	-0.087329	-0.0196075	0.0441801	-0.0194025	0.0953052	-0.00707418	0.0159229	0.0882038	-0.0290085	0.00975894	0.00319855	0.072049	-0.109651	0.0186311	-0.104478	0.0672892
S331	1.7879	-0.119171	0.497251	0.300613	-0.186569	-0.0627902	0.334909	-0.0371508	-0.0944679	0.069107	-0.0966702	-0.0685481	0.18552	-0.142793	0.158771	-0.146589	0.0593989	0.144386	-0.219648	0.0379159	-0.0866952	-0.120504	0.132642	0.0890847	-0.0563924	0.0408335	-0.137138	0.0944129	0.16302	-0.0469719	0.11777	0.0186856	0.101107	-0.0316115	0.120371	0.115248	-0.162237	-0.0794913	-0.11258	0.232718	0.0446388	-0.0982353	-0.0354142	-0.0553454	0.0629106	-0.0411717	-0.0663687	0.0504163	0.0706114
S332	1.17	-1.17359	0.717588	-0.656475	0.0830466	-0.103891	0.30651	-0.18276	-0.0529865	-0.445422	-0.108147	-0.100846	-0.0779847	0.0739552	-0.0764891	-0.131309	0.0241453	-0.0394988	-0.338333	0.124203	0.11155	0.0723251	-0.0226844	0.170486	0.0498387	0.0342142	0.0239626	-0.00789892	0.0926627	-0.150646	-0.0221491	0.0521877	-0.0245152	0.0785788	-0.0802109	-0.0594118	-0.0759958	0.205206	0.131271	0.0482022	-0.0247175	0.0277742	0.0205236	0.127467	0.0464702	0.0816284	-0.0366604	0.0139487	0.0370827
S333	-0.551977	-2.39357	-0.414237	0.110876	0.602469	-0.282955	-0.0767614	0.131619	-0.25403	-0.118805	-0.265488	-0.529875	0.118427	0.0193098	0.0424192	-0.236563	0.199018	-0.015763	-0.0940786	-0.0977784	-0.0845902	-0.0796114	-0.0682999	0.115394	0.0519646	0.0306363	-0.153241	0.174089	-0.0962741	-0.0848127	-0.0392549	-0.0389661	-0.0545309	0.0586408	-0.0370167	-0.13625	0.0248163	-0.0556538	-0.108556	-0.0324465	-0.133615	0.0265427	-0.127477	0.00284053	-0.0458534	0.0686871	0.0218822	0.0136378	-0.0784366
S334	1.82387	-0.451747	0.0897554	0.200356	-0.187529	-0.142483	0.242811	-0.0310345	0.084028	0.0418498	-0.375141	0.189562	-0.295601	-0.0786631	0.0965464	-0.0086535	0.362549	-0.0856268	0.0661023	-0.179018	0.108445	-0.0620484	-0.0589499	0.0885375	0.0901028	0.00287431	-0.0309001	0.191051	0.14679	0.0914412	-0.0241513	-0.0213665	-0.20218	0.0334285	-0.0516623	0.0540147	-0.179457	0.0661749	0.0865089	-0.0241538	-0.0502621	0.134592	0.0632802	-0.039659	-0.0536066	-0.10779	0.017634	0.135297	0.0856343
S335	2.52155	-0.0943553	0.48108	0.0780296	-0.106005	-0.0679324	0.322048	0.160451	0.343341	0.110819	-0.273076	0.1527	-0.101934	0.117236	-0.0106637	-0.141378	-0.0589243	-0.128918	-0.0833501	0.0616296	0.211994	0.00334692	0.0743754	-0.0950281	0.0670161	0.0426801	-0.0418127	-0.0257421	-0.00286982	0.174839	-0.0755853	-0.0978102	0.00643709	0.00334518	-0.0916814	-0.180649	0.0838869	-0.0342799	-0.0615122	-0.0252742	-0.0357796	0.0875096	-0.046821	-0.170231	0.104626	0.052789	-0.00145183	0.0596161	0.0483313
S336	2.66947	0.217093	0.585065	0.412662	-0.466628	0.003134	0.318699	0.128034	-0.12587	-0.0540507	0.153684	-0.306121	-0.0858933	0.404366	-0.0758397	-0.0763146	0.192604	0.23897	0.0413743	-0.18116	-0.00622146	0.0784148	0.174231	-0.212681	-0.171877	0.0533476	0.175728	0.056466	0.0487087	0.0959499	-0.138702	0.109052	-0.120408	-0.180423	-0.169946	-0.00536109	0.12584	-0.0309935	0.00180637	-0.00954811	-0.0944305	-0.0161671	-0.0383044	0.0445634	0.0749048	0.0276693	-0.0158903	0.00135485	0.0701729
S337	0.969265	1.38602	-1.32376	0.948575	0.166669	0.33916	0.509274	-0.169444	-0.159575	-0.0451352	-0.417039	0.093861	0.270778	0.28756	0.355118	-0.0200046	0.0657516	-0.130835	0.125759	-0.218954	0.023695	-0.0533821	0.224011	0.203997	-0.0504389	0.109964	-0.090573	-0.0817631	-0.136095	0.0837919	-0.0559219	0.116429	-0.18093	-0.0731837	0.207497	-0.10461	-0.0606636	-0.00241085	-0.0540423	-0.11942	0.155382	0.0918557	0.0306079	-0.0679066	-0.0828827	0.0698589	0.00393998	-0.041409	0.013519
S338	3.30961	1.18635	0.584524	-0.193498	0.324289	0.218996	0.0224183	-0.355773	0.0434166	0.192703	0.0637054	0.267169	0.0861328	-0.453784	0.402198	0.120101	-0.0073423	0.118583	0.0461597	-0.268317	-0.0194746	-0.278134	-0.075032	-0.13789	0.111097	0.0782108	0.0757344	-0.0375929	0.105241	-0.146981	-0.385891	-0.379734	0.100362	-0.115769	-0.0993957	-0.0124399	0.0210193	-0.115015	0.0604223	0.165936	0.0167522	0.0725381	-0.0504513	-0.0634218	-0.105033	0.081787	0.0190187	-0.0624754	-0.0267364
S339	0.95385	-0.762837	-0.277336	-0.193296	0.180107	-0.187278	-0.358387	0.107655	0.205498	0.329765	-0.0536284	0.0152016	0.210458	-0.115297	0.0127115	0.149212	-0.0599533	-0.0811773	-0.189931	0.0749	0.0514429	-0.319213	0.0682671	0.000147793	0.0972004	0.066351	-0.0928717	-0.121725	-0.137271	0.0270822	0.153684	0.0226709	-0.00109668	-0.0643278	0.0155139	0.0344304	0.0143881	-0.0979238	-0.134016	-0.074033	-0.0324758	-0.0705974	0.0916752	-0.0625747	0.0338406	-0.134488	-0.0221377	-0.110064	0.213754
S340	1.53776	0.880833	-0.520399	0.611781	0.0458622	-0.0304075	-0.0788097	0.248661	0.167224	0.124393	0.00825454	0.388932	0.223511	-0.191421	-0.165008	0.292519	-0.062392	-0.104364	0.0459046	-0.276488	-0.209133	0.230791	-0.00834068	-0.123117	0.035702	0.186025	0.156524	0.00238557	0.101557	0.00667394	0.162424	-0.0430208	-0.106812	0.175837	-0.118799	0.0728236	0.0279016	0.0510285	0.0238316	-0.062655	0.0353268	-0.256669	0.0148853	-0.0807366	-0.165984	-0.0155081	0.0181754	0.0205029	-0.0843171
S341	-0.517106	-3.7071	-0.664924	-0.242348	-0.0897636	0.0216709	-0.237565	-0.324153	-0.0566337	-0.00618483	0.129513	-0.0197274	-0.0474657	-0.144475	0.211857	0.0977279	0.00417081	-0.247347	0.0101786	-0.00647832	0.0710264	-0.0476297	0.0122273	-0.148645	0.189132	0.20983	0.130605	-0.0474024	-0.12081	-0.0573495	-0.026397	0.0540965	-0.0515169	-0.0508315	0.020281	0.0530762	-0.0202617	0.0056877	0.0234938	0.0839364	-0.013188	0.0318635	-0.0497118	0.0104713	-0.0322635	0.0696485	-0.0788024	0.126631	-0.0750894
S342	1.13002	-2.07062	0.660727	-0.426664	0.028551	-0.0601543	0.413609	-0.242702	0.110211	-0.306925	0.00965686	0.00625041	0.0262817	-0.00321725	0.0897268	-0.219618	0.0734224	0.0492633	-0.0134172	-0.0333612	0.0637789	-0.221168	-0.0416058	-0.10685	-0.1269	0.0615351	-0.0372654	-0.0734062	-0.0503206	0.0421069	-0.00653701	0.0472604	-0.0458441	0.0784173	0.0442163	0.0922646	0.254235	0.000442679	-0.0214014	-0.182617	0.0691019	-0.114248	0.0892353	-0.110057	0.00887695	-0.0157486	-0.0317508	-0.00326106	-0.0982954
S343	1.14049	-0.592509	0.118626	0.0923437	0.195804	-0.195229	-0.0891269	0.238991	0.124793	0.274461	0.0508275	0.337435	0.273342	-0.145326	-0.0497484	0.115188	-0.207825	-0.0979116	-0.168029	0.288053	0.111102	0.0858202	0.196628	0.0685706	0.04826	-0.140005	-0.109024	0.418502	-0.0138333	0.052341	0.0351478	-0.0490947	0.0305386	0.0371745	-0.122835	0.229702	0.0124098	-0.021996	0.0104839	-0.186095	-0.0909312	0.0227147	0.0225104	-0.029536	-0.0638632	0.0531443	0.0659958	-0.0229419	-0.0336739
S344	2.55039	0.666639	0.192188	0.662153	-0.361788	-0.148702	-0.102915	-0.300912	-0.406476	-0.481026	-0.173394	-0.169709	-0.0702994	-0.00078631	0.00689334	-0.068235	-0.33667	-0.202429	-0.0142146	-0.0612288	-0.260782	0.0681503	0.0089962	-0.190564	-0.151266	0.300203	0.16433	0.172313	-0.116464	0.0308212	-0.00529237	-0.0856414	-0.0651102	-0.0696131	0.186601	0.0311888	0.0517855	-0.135644	-0.060817	-0.0192646	0.181316	0.0123376	-0.216211	0.147244	-0.00194161	-0.209958	0.111454	0.0662572	-0.0468434
S345	1.2591	-1.2725	-0.424938	0.141246	0.172837	-0.0785157	0.0576687	0.0243563	-0.0738413	0.455928	0.501541	-0.220989	-0.0469462	0.0516832	0.0962759	0.0184822	-0.289893	-0.00371228	0.0446064	-0.172048	-0.135123	-0.0574733	-0.0213057	-0.194047	-0.0719577	-0.0534823	-0.0411393	0.0805137	0.115644	-0.0854888	-0.150852	0.0714181	0.0322974	-0.0104231	-0.0428549	0.00216377	0.0843395	0.0201747	-0.00695181	0.107915	0.0640216	0.0459283	0.28426	0.0147385	0.0760991	-0.0209281	0.105352	0.00905536	0.0109295
S346	2.49874	-0.339005	0.757281	0.26309	0.0443306	-0.0909513	0.302086	0.39432	0.449227	0.0926643	-0.178935	0.200432	0.0513894	0.0658921	-0.147372	0.0768256	-0.346743	-0.157707	-0.28404	0.0838396	0.124023	0.0736159	-0.33578	0.25549	0.142954	0.144535	0.0551034	0.0363467	-0.0448875	-0.140054	-0.166939	0.227631	0.148336	0.160681	0.182448	-0.154483	-0.0155752	-0.0418969	0.0661456	-0.0288603	0.117139	0.025296	0.0870485	-0.0988335	-0.10452	-0.0494149	0.0543844	0.00464503	0.0509662
S347	1.39651	0.328673	-0.582158	0.33109	-0.199765	0.00221507	0.104896	-0.0601677	0.165022	-0.203151	-0.194397	0.316874	0.134979	-0.00896793	-0.0490373	0.115398	0.151686	-0.0436169	0.0322621	-0.141429	-0.303051	0.0680625	0.127176	0.0897316	0.0704752	-0.0728388	0.0638247	0.0340677	0.275421	0.037549	0.0185946	0.0528753	0.109357	0.0678355	-0.136357	-0.142721	0.0710057	0.030647	-0.0563345	0.0484222	0.0344301	0.0609222	-0.0630236	-0.0402193	0.0956751	0.0528657	-0.0230011	-0.0583211	0.0385125
S348	1.31565	-0.995582	0.370322	0.029989	0.047268	0.0892995	0.350097	0.0943055	0.085794	0.188183	-0.452005	-0.0432293	0.145053	0.0622904	0.0193212	-0.14647	0.00332909	-0.0357554	0.0385527	-0.145279	-0.0716956	0.211158	-0.15011	0.133269	-0.108462	-0.000713647	-0.222737	0.018634	-0.126358	0.0506424	0.0706401	0.0260738	0.122056	-0.0555955	-0.0263593	-0.0546727	0.0511663	-0.148383	0.1324	0.167167	-0.0096513	-0.151863	0.0378599	0.0475768	-0.0147816	0.122029	0.0256072	0.0665777	0.0523962
S351	0.694582	-0.762919	-0.598483	0.8398	-0.0739302	-0.187684	-0.0265206	-0.117292	-0.187076	0.142877	0.369515	0.399149	-0.0670612	-0.1021	0.0229174	-0.0345082	-0.0661381	0.179548	-0.0155648	-0.214316	-0.0867142	0.0767005	-0.0689628	0.23092	-0.0505955	-0.0887414	0.0322262	-0.066045	-0.037139	0.0517356	-0.0301683	0.0274572	0.0907743	0.0971284	0.06932	-0.114984	-0.0204443	-0.0145761	-0.0197132	-0.24568	-0.0947258	0.124481	0.0673779	0.250116	0.140641	0.0278306	0.00238215	-0.0127182	-0.0743502
S353	1.54193	-0.0199948	-0.280294	0.336904	-0.292617	0.0171872	-0.0877975	-0.264589	-0.0571627	0.285655	0.155607	0.0126801	0.0724854	-0.157206	0.0628879	0.0745517	-0.0509815	-0.108761	-0.19919	0.168221	0.0785756	-0.146784	0.0828697	0.0113546	0.118976	-0.11452	-0.0168118	-0.147653	0.0888148	0.0133124	0.122477	-0.0790806	-0.149062	0.0657954	-0.104664	0.0513002	-0.0246434	-0.029591	-0.074551	-0.0107412	0.0725495	0.00962342	0.0697957	-0.0902724	0.00795928	-0.0505078	-0.00852803	0.210743	0.0383418
S354	1.05344	-1.55195	0.0671157	-0.0387316	-0.877372	0.105838	0.149442	-0.147728	-0.0233718	0.297016	-0.250109	-0.196626	-0.0163488	-0.0836166	-0.030888	-0.0162033	0.12367	-0.0719013	0.0520934	0.150989	-0.310255	0.231576	-0.0112948	-0.0530991	0.111769	-0.0450959	-0.00542773	-0.335682	-0.173137	-0.0155048	-0.0700275	-0.194089	-0.142127	-0.027404	0.011144	0.0170176	-0.00781756	0.0651228	0.00195944	-0.0692489	0.030727	0.0300199	-0.0660966	0.0304016	-0.0854584	0.129455	0.0588761	0.0208459	0.0126617
S356	2.66608	0.304822	0.25147	0.0309573	0.000488914	-0.18344	-0.0881013	-0.106066	0.184398	0.131665	-0.274131	0.275025	0.0718715	-0.0902677	0.201668	-0.100854	-0.112647	-0.0534157	0.0345815	0.308373	-0.204558	-0.14979	-0.0340275	0.0661043	0.267216	0.00201905	0.0189314	0.211306	-0.0523124	0.12884	0.0225035	0.01686	-0.00545126	-0.134877	0.203375	-0.0244975	0.252799	0.0194808	0.0759245	-0.00862307	-0.0292003	-0.139805	0.0768338	0.165316	-0.00916506	0.0753399	-0.0218868	-0.112297	0.104931
S357	0.737942	-0.385244	-0.0212458	0.1238	-0.0377047	-0.0699413	-0.194844	-0.348868	-0.00546288	0.165213	0.0302552	0.0162339	0.0605534	-0.0703181	0.0680082	0.0914733	-0.213637	0.167717	-0.539893	0.0959267	0.0948886	0.171153	0.0906464	-0.152025	0.0138848	-0.133412	-0.0796225	-0.195798	0.026637	0.0520743	-0.0709435	0.0806972	-0.00631574	0.0317436	-0.0317953	-0.00644386	-0.178451	-0.117935	0.0354953	0.00892461	0.0359555	-0.160161	-0.170639	0.0537228	0.128778	0.0653211	-0.0409067	-0.0904213	0.108548
S358	2.65869	0.255511	0.855866	-0.181285	0.25977	0.912534	-0.342077	0.456719	0.0765557	0.152621	0.515098	-0.174749	-0.327239	-0.123012	0.084388	0.00420203	-0.176489	-0.0715108	0.0329709	0.144659	-0.105856	0.0321649	0.0206366	-0.0734932	0.0774444	0.0112168	-0.0125896	0.0296505	-0.108706	-0.0182314	0.0403023	-0.014734	0.0438979	-0.116961	0.19569	-0.223992	-0.0505419	0.132159	-0.0256354	-0.0124984	0.0746764	0.0417812	-0.158301	0.00870774	0.0707638	-0.00194477	-0.183576	0.0103116	0.040817
S359	-0.0878542	-1.40474	-0.32019	0.51062	0.541104	-0.353563	-0.134616	0.34214	-0.167983	0.196567	0.0935007	-0.23948	0.0574801	-0.301636	0.0769782	0.0382992	-0.147959	0.106067	-0.0400217	0.146884	0.129135	0.281068	-0.0827858	0.0257039	-0.16331	0.150056	-0.0841565	0.0875432	0.0311539	0.184181	-0.184431	0.104119	-0.154501	-0.0128635	-0.14509	-0.00256569	-0.0237331	-0.0564731	0.161647	-0.100401	-0.00761943	0.022377	-0.105856	-0.0716788	-0.0281352	0.00238968	-0.103163	-0.102019	-0.0439686
S360	0.880172	0.0418648	-0.569042	1.03908	-0.53971	-0.0272455	-0.488146	-0.508337	-0.0861403	-0.379705	-0.11436	-0.339426	0.131932	0.205726	-0.231267	0.19601	0.0950134	-0.199226	-0.229042	0.305013	-0.293828	-0.079387	0.0160321	-0.0486265	0.0269043	0.0827481	-0.110139	0.24794	-0.0818298	-0.0745885	0.0850407	-0.216647	0.19542	0.00561635	-0.135947	-0.134478	-0.0281346	0.0292702	0.0435372	0.0549048	-0.119507	0.0524371	0.187332	0.0418913	-0.0477452	0.0186566	-0.0411236	-0.00799426	-0.0623035
S361	1.63212	1.06186	-0.948179	-0.142516	0.0277451	-0.58251	-0.445881	-0.119439	0.325931	0.265697	-0.456898	0.145995	-0.0502575	0.0385361	-0.137897	0.146454	-0.159067	0.234131	-0.03103	-0.152163	0.0624394	-0.161558	0.077494	-0.0918225	-0.0363136	0.180742	0.0467254	-0.0889438	-0.0642858	0.0365534	-0.0744197	-0.0356745	0.00299461	0.0346891	0.175909	0.0348351	0.0907525	0.169508	0.128051	-0.0617109	-0.261528	0.0277935	-0.0849772	-0.0347606	0.0858279	-0.00846654	-0.0779133	0.0687633	-0.0104795
S363	1.52902	-0.647571	0.18822	0.302555	-0.213614	-0.243269	0.258217	0.118793	0.149168	0.253367	-0.175436	-0.0667985	-0.185919	0.0610796	-0.205419	0.189058	-0.0192023	-0.0369905	-0.0381038	-0.0363224	-0.0909443	0.136144	0.185015	0.157969	0.0185342	-0.312074	0.0776095	-0.288427	-0.0813679	-0.118433	-0.132071	0.00627601	0.194685	-0.0162772	0.0203579	-0.0232021	0.0444757	0.0438935	0.0273396	0.0366891	-0.0242237	-0.0982107	-0.167913	0.0204872	-0.120686	-0.138959	0.100708	-0.0919717	-0.0894747
S364	1.54975	-0.75913	-0.661255	-0.306144	0.161597	-0.174278	-0.18032	-0.320142	0.210472	0.242917	-0.0716579	0.0272578	-0.00535865	0.0898786	-0.0958474	0.143422	-0.0530637	0.302131	0.195268	0.187652	0.108328	-0.191168	-0.0445594	0.0254411	-0.0573129	-0.0519689	-0.126741	0.157336	-0.0630075	-0.102194	0.139906	-0.037063	-0.139669	-0.11345	-0.0821641	-0.0837804	-0.0172058	0.115458	0.138875	0.0327475	0.118377	-0.0197917	-0.0529587	-0.045658	-0.10243	0.0535864	-0.0548399	-0.0625089	-0.00828636
S365	-0.256349	-1.02467	-0.607901	0.245747	0.153127	0.578803	-0.817365	0.0138086	0.254458	0.101717	-0.179736	0.0319632	-0.17076	0.0719784	-0.0576299	0.00500397	-0.0360918	0.204488	-0.00452921	-0.0418323	0.0255788	-0.0122128	0.0422246	0.0258941	-0.121192	0.0593162	-0.0111233	-0.197095	0.105787	-0.0379291	0.0852439	-0.0929872	-0.0173581	0.0782581	0.100854	-0.000999793	-0.00729728	-0.114412	0.0502115	0.0140855	-0.0849439	-0.0949575	-0.0498969	-0.00973751	0.105751	-0.00156944	0.0672489	0.0891814	0.0190574
S366	0.60183	-1.55611	-0.0574793	0.0325345	-0.0347083	0.0989746	0.0908956	0.231238	-0.0982985	0.13983	0.194542	-0.0591044	0.180577	0.00583347	0.0408053	-0.0307145	-0.0374559	0.0859834	-0.178796	-0.00836325	-0.0855276	0.0455449	0.0192132	0.101382	0.0779727	0.177981	0.113333	0.210171	0.00178275	-0.123242	0.235382	-0.0408967	-0.0306189	-0.134316	0.0648923	-0.0530357	0.0450173	0.0352832	0.0598619	0.0891813	-0.0806898	0.0492441	-0.00679251	0.0063489	-0.102623	-0.0202739	-0.0377856	-0.0011756	-0.00308683
S367	2.55303	-0.232444	0.378959	0.257518	0.0676755	0.193351	0.272031	0.0433112	0.376968	-0.0304816	0.735318	0.0140624	-0.00644856	0.3486	0.102451	0.258496	-0.114161	0.0354958	-0.0146166	-0.19848	0.0452074	0.107442	-0.17986	-0.0460584	-0.169926	0.022471	0.0730281	0.146497	0.15079	0.183236	0.0918476	0.0483406	-0.0194655	-0.11044	-0.0344463	0.0473484	0.0662635	-0.00939661	-0.0621131	-0.012114	0.0303597	-0.0346281	-0.0297932	0.0264758	-0.173444	0.181013	-0.0561711	0.0662865	0.0246092
S368	1.47227	-0.365954	0.395538	0.120693	0.396487	0.0612022	0.23727	0.121261	-0.216566	-0.327274	-0.0305886	0.24975	0.247595	-0.293298	0.00698133	-0.0403412	0.091801	0.0223311	-0.110051	-0.0130396	0.105264	-0.198444	0.100218	-0.203385	0.114444	-0.119588	0.0722466	-0.169935	0.0945108	-0.0872473	0.144706	0.0616016	-0.143728	-0.146186	-0.0910374	0.072652	-0.151748	-0.070545	-0.0154831	-0.0499716	-0.0507237	-0.069245	-0.0243766	0.0547057	-0.0801593	-0.0330244	0.0527085	-0.0382889	-0.0823042
[truncated: 1 more columns]

## Sheet: Table_S5
variable	class	name	comparison	logFC	CI.L	CI.R	t	P.Value	adj.P.Val	B
META7	Acylcarnitines	Dodecanedioylcarnitine	Control.vs.Non_Treated	-1.76113	-2.18917	-1.33308	-8.13951	2.75539e-13	1.46684e-12	19.6804
META23	Acylcarnitines	Acetylcarnitine	Control.vs.Non_Treated	1.56801	1.16685	1.96917	7.73263	2.51263e-12	1.10923e-11	17.509
META39	Acylcarnitines	Octanoylcarnitine	Control.vs.Non_Treated	-1.16284	-1.65731	-0.66837	-4.6524	7.94972e-06	2.05557e-05	2.93353
META27	Acylcarnitines	Butyrylcarnitine	Control.vs.Non_Treated	-1.11288	-1.58886	-0.636901	-4.62548	8.88941e-06	2.26617e-05	2.8264
META4	Acylcarnitines	Decadienylcarnitine	Control.vs.Non_Treated	-1.15159	-1.66063	-0.642558	-4.47556	1.64353e-05	4.0796e-05	2.23793
META2	Acylcarnitines	Decanoylcarnitine	Control.vs.Non_Treated	-1.16781	-1.69428	-0.641334	-4.38824	2.33658e-05	5.56475e-05	1.90173
META14	Acylcarnitines	Hexadecenoylcarnitine	Control.vs.Non_Treated	-1.05748	-1.57183	-0.543141	-4.0674	8.17862e-05	0.000178353	0.709277
META3	Acylcarnitines	Decenoylcarnitine	Control.vs.Non_Treated	-1.0824	-1.61287	-0.551935	-4.03671	9.18899e-05	0.000198001	0.598827
META46	Aminoacids	Glutamine	Control.vs.Non_Treated	1.77937	1.50325	2.0555	12.7485	1.12577e-24	6.79213e-23	45.5275
META53	Aminoacids	Methionine	Control.vs.Non_Treated	1.83404	1.54137	2.12671	12.3972	8.39098e-24	2.98942e-22	43.5464
META47	Aminoacids	Glutamate	Control.vs.Non_Treated	-1.76121	-2.11217	-1.41025	-9.92769	1.20667e-17	1.28475e-16	29.5621
META44	Aminoacids	Aspartate	Control.vs.Non_Treated	-1.64908	-2.10361	-1.19454	-7.17746	4.80621e-11	2.02308e-10	14.6142
META54	Aminoacids	Ornithine	Control.vs.Non_Treated	-1.06959	-1.46657	-0.67261	-5.33022	4.18581e-07	1.20259e-06	5.77061
META72	Biogenic_amines	Methionine sulfoxide	Control.vs.Non_Treated	-1.85933	-2.14095	-1.5777	-13.061	1.89557e-25	1.71549e-23	47.2843
META82	Biogenic_amines	Taurine	Control.vs.Non_Treated	-1.58081	-1.88625	-1.27537	-10.2389	2.03511e-18	2.4557e-17	31.3169
META78	Biogenic_amines	Serotonin	Control.vs.Non_Treated	-1.31491	-1.75055	-0.87926	-5.97115	2.09834e-08	6.90546e-08	8.67567
META75	Biogenic_amines	Putrescine	Control.vs.Non_Treated	-1.20696	-1.67114	-0.742781	-5.14404	9.62595e-07	2.72234e-06	4.96566
META79	Biogenic_amines	Spermidine	Control.vs.Non_Treated	-1.15431	-1.62687	-0.681747	-4.83236	3.72712e-06	9.92072e-06	3.66105
META152	Glycerophospholipids	PC ae C38:1	Control.vs.Non_Treated	-1.94126	-2.23386	-1.64866	-13.1254	1.31404e-25	1.71549e-23	47.6456
META153	Glycerophospholipids	PC ae C38:2	Control.vs.Non_Treated	-1.88972	-2.18505	-1.59439	-12.6586	1.88088e-24	8.51099e-23	45.0213
META125	Glycerophospholipids	PC aa C40:2	Control.vs.Non_Treated	-1.87744	-2.17774	-1.57714	-12.3682	9.90968e-24	2.98942e-22	43.3824
META146	Glycerophospholipids	PC ae C36:1	Control.vs.Non_Treated	-1.88531	-2.18873	-1.58189	-12.2923	1.53027e-23	3.95685e-22	42.9538
META126	Glycerophospholipids	PC aa C40:3	Control.vs.Non_Treated	-1.87872	-2.18401	-1.57344	-12.1747	3.00379e-23	6.79607e-22	42.2886
META160	Glycerophospholipids	PC ae C40:3	Control.vs.Non_Treated	-1.78418	-2.09852	-1.46984	-11.2288	6.89983e-21	1.38763e-19	36.9256
META133	Glycerophospholipids	PC aa C42:4	Control.vs.Non_Treated	-1.77941	-2.09772	-1.46111	-11.0594	1.82784e-20	3.30839e-19	35.9646
META159	Glycerophospholipids	PC ae C40:2	Control.vs.Non_Treated	-1.77619	-2.1003	-1.45207	-10.8414	6.4053e-20	1.05396e-18	34.7277
META154	Glycerophospholipids	PC ae C38:3	Control.vs.Non_Treated	-1.77767	-2.11171	-1.44363	-10.5282	3.87263e-19	5.84122e-18	32.9531
META119	Glycerophospholipids	PC aa C38:1	Control.vs.Non_Treated	-1.83426	-2.18065	-1.48787	-10.476	5.22582e-19	7.27596e-18	32.6575
META132	Glycerophospholipids	PC aa C42:2	Control.vs.Non_Treated	-1.81425	-2.15824	-1.47025	-10.4337	6.65887e-19	8.60896e-18	32.4185
META124	Glycerophospholipids	PC aa C40:1	Control.vs.Non_Treated	-1.80714	-2.16446	-1.44981	-10.0052	7.74881e-18	8.76584e-17	29.9987
META170	Glycerophospholipids	PC ae C44:3	Control.vs.Non_Treated	-1.73483	-2.08308	-1.38658	-9.85501	1.82701e-17	1.83716e-16	29.1532
META165	Glycerophospholipids	PC ae C42:1	Control.vs.Non_Treated	-1.80292	-2.17448	-1.43135	-9.59921	7.8413e-17	7.46987e-16	27.7174
META166	Glycerophospholipids	PC ae C42:2	Control.vs.Non_Treated	-1.74192	-2.10208	-1.38176	-9.56823	9.35076e-17	8.46244e-16	27.5439
META96	Glycerophospholipids	lysoPC a C28:0	Control.vs.Non_Treated	-1.69713	-2.0486	-1.34565	-9.55251	1.02241e-16	8.81216e-16	27.4559
META111	Glycerophospholipids	PC aa C36:0	Control.vs.Non_Treated	-1.81545	-2.19771	-1.43319	-9.39555	2.4904e-16	2.04892e-15	26.5787
META138	Glycerophospholipids	PC ae C30:2	Control.vs.Non_Treated	-1.75076	-2.12907	-1.37245	-9.15536	9.6775e-16	7.61577e-15	25.2416
META94	Glycerophospholipids	lysoPC a C26:0	Control.vs.Non_Treated	-1.69538	-2.06405	-1.32672	-9.09774	1.33887e-15	1.00973e-14	24.9219
META167	Glycerophospholipids	PC ae C42:3	Control.vs.Non_Treated	-1.6598	-2.02728	-1.29231	-8.93536	3.33478e-15	2.41438e-14	24.0233
META131	Glycerophospholipids	PC aa C42:1	Control.vs.Non_Treated	-1.73423	-2.12198	-1.34647	-8.84796	5.44196e-15	3.78844e-14	23.5412
META164	Glycerophospholipids	PC ae C42:0	Control.vs.Non_Treated	-1.7183	-2.10437	-1.33223	-8.80498	6.92089e-15	4.63956e-14	23.3045
META134	Glycerophospholipids	PC aa C42:5	Control.vs.Non_Treated	-1.67811	-2.05937	-1.29685	-8.70755	1.19242e-14	7.70816e-14	22.769
META93	Glycerophospholipids	lysoPC a C24:0	Control.vs.Non_Treated	-1.64699	-2.0248	-1.26918	-8.62405	1.89841e-14	1.18487e-13	22.3114
META97	Glycerophospholipids	lysoPC a C28:1	Control.vs.Non_Treated	-1.67805	-2.06412	-1.29197	-8.59867	2.18621e-14	1.31901e-13	22.1725
META98	Glycerophospholipids	PC aa C24:0	Control.vs.Non_Treated	-1.71616	-2.11794	-1.31438	-8.45022	4.9805e-14	2.90797e-13	21.3625
META158	Glycerophospholipids	PC ae C40:1	Control.vs.Non_Treated	-1.71228	-2.12238	-1.30217	-8.25999	1.42251e-13	8.04604e-13	20.3304
META130	Glycerophospholipids	PC aa C42:0	Control.vs.Non_Treated	-1.67878	-2.08202	-1.27555	-8.23629	1.62046e-13	8.88796e-13	20.2023
META161	Glycerophospholipids	PC ae C40:4	Control.vs.Non_Treated	-1.60961	-2.00312	-1.2161	-8.0921	3.57127e-13	1.84686e-12	19.4255
META115	Glycerophospholipids	PC aa C36:4	Control.vs.Non_Treated	1.58012	1.19296	1.96728	8.07409	3.94074e-13	1.98132e-12	19.3287
META121	Glycerophospholipids	PC aa C38:4	Control.vs.Non_Treated	1.59813	1.20155	1.9947	7.97227	6.86513e-13	3.35835e-12	18.7833
META135	Glycerophospholipids	PC aa C42:6	Control.vs.Non_Treated	-1.67927	-2.10272	-1.25581	-7.84528	1.36753e-12	6.51376e-12	18.1063
META118	Glycerophospholipids	PC aa C38:0	Control.vs.Non_Treated	-1.66819	-2.0905	-1.24589	-7.81481	1.61259e-12	7.48409e-12	17.9444
META149	Glycerophospholipids	PC ae C36:4	Control.vs.Non_Treated	1.54173	1.14745	1.93601	7.7357	2.47131e-12	1.10923e-11	17.5252
META136	Glycerophospholipids	PC ae C30:0	Control.vs.Non_Treated	-1.5728	-1.99956	-1.14605	-7.29107	2.64515e-11	1.13993e-10	15.1995
META150	Glycerophospholipids	PC ae C36:5	Control.vs.Non_Treated	1.46699	1.03986	1.89411	6.79467	3.4936e-10	1.43714e-09	12.6722
META123	Glycerophospholipids	PC aa C38:6	Control.vs.Non_Treated	1.55729	1.10256	2.01202	6.77509	3.86174e-10	1.55328e-09	12.5742
META171	Glycerophospholipids	PC ae C44:4	Control.vs.Non_Treated	-1.50487	-1.95328	-1.05647	-6.63935	7.70812e-10	3.03298e-09	11.8985
META87	Glycerophospholipids	lysoPC a C17:0	Control.vs.Non_Treated	-1.46921	-1.90903	-1.02939	-6.60853	9.01014e-10	3.46986e-09	11.7459
META128	Glycerophospholipids	PC aa C40:5	Control.vs.Non_Treated	1.50084	1.04892	1.95276	6.57006	1.09424e-09	4.12618e-09	11.5561
META129	Glycerophospholipids	PC aa C40:6	Control.vs.Non_Treated	1.54224	1.06905	2.01543	6.44784	2.02165e-09	7.46773e-09	10.9566
META122	Glycerophospholipids	PC aa C38:5	Control.vs.Non_Treated	1.46605	1.01276	1.91935	6.3983	2.58873e-09	9.3712e-09	10.7152
META147	Glycerophospholipids	PC ae C36:2	Control.vs.Non_Treated	-1.46132	-1.91577	-1.00687	-6.36148	3.10922e-09	1.08225e-08	10.5364
META157	Glycerophospholipids	PC ae C38:6	Control.vs.Non_Treated	1.46983	1.01293	1.92673	6.36422	3.0671e-09	1.08225e-08	10.5497
META156	Glycerophospholipids	PC ae C38:5	Control.vs.Non_Treated	1.42947	0.983093	1.87586	6.3353	3.54056e-09	1.20914e-08	10.4097
META95	Glycerophospholipids	lysoPC a C26:1	Control.vs.Non_Treated	-1.38013	-1.83861	-0.921652	-5.95523	2.26534e-08	7.3219e-08	8.60115
META86	Glycerophospholipids	lysoPC a C16:1	Control.vs.Non_Treated	-1.34381	-1.79324	-0.894391	-5.91535	2.74291e-08	8.70995e-08	8.41504
META162	Glycerophospholipids	PC ae C40:5	Control.vs.Non_Treated	-1.30253	-1.74949	-0.855569	-5.76521	5.60231e-08	1.74831e-07	7.72074
META89	Glycerophospholipids	lysoPC a C18:1	Control.vs.Non_Treated	-1.30463	-1.75405	-0.855214	-5.74296	6.22248e-08	1.90893e-07	7.61874
META168	Glycerophospholipids	PC ae C42:4	Control.vs.Non_Treated	-1.31764	-1.77328	-0.861999	-5.721	6.90026e-08	2.08158e-07	7.51832
META99	Glycerophospholipids	PC aa C26:0	Control.vs.Non_Treated	-1.40758	-1.91337	-0.901787	-5.50552	1.88126e-07	5.58209e-07	6.54515
META84	Glycerophospholipids	lysoPC a C14:0	Control.vs.Non_Treated	-1.20656	-1.67524	-0.737881	-5.09294	1.20604e-06	3.35835e-06	4.74803
META117	Glycerophospholipids	PC aa C36:6	Control.vs.Non_Treated	-1.20702	-1.68487	-0.729172	-4.99713	1.83389e-06	5.0293e-06	4.34385
META88	Glycerophospholipids	lysoPC a C18:0	Control.vs.Non_Treated	-1.21607	-1.71246	-0.719686	-4.84658	3.50796e-06	9.47672e-06	3.71934
META145	Glycerophospholipids	PC ae C36:0	Control.vs.Non_Treated	-1.2329	-1.77791	-0.68789	-4.47529	1.64536e-05	4.0796e-05	2.23687
META85	Glycerophospholipids	lysoPC a C16:0	Control.vs.Non_Treated	-1.1415	-1.65251	-0.630495	-4.41922	2.06345e-05	5.04709e-05	2.02045
META151	Glycerophospholipids	PC ae C38:0	Control.vs.Non_Treated	-1.13262	-1.64188	-0.623356	-4.39987	2.23023e-05	5.38229e-05	1.94621
META144	Glycerophospholipids	PC ae C34:3	Control.vs.Non_Treated	1.10929	0.60144	1.61715	4.32121	3.05165e-05	7.0814e-05	1.64696
META140	Glycerophospholipids	PC ae C32:2	Control.vs.Non_Treated	-1.17135	-1.70759	-0.635103	-4.32135	3.04999e-05	7.0814e-05	1.64748
META114	Glycerophospholipids	PC aa C36:3	Control.vs.Non_Treated	1.11796	0.594679	1.64124	4.22657	4.42811e-05	0.000101454	1.29227
META169	Glycerophospholipids	PC ae C42:5	Control.vs.Non_Treated	-1.05933	-1.56251	-0.55615	-4.16489	5.62721e-05	0.000127316	1.06433
META106	Glycerophospholipids	PC aa C32:3	Control.vs.Non_Treated	-1.02947	-1.5957	-0.46323	-3.59676	0.000455944	0.00089702	-0.911041
META189	Sphingomyelins	SM C26:1	Control.vs.Non_Treated	-1.4526	-1.91299	-0.992222	-6.24201	5.61336e-09	1.88151e-08	9.96016
META178	Sphingomyelins	SM (OH) C22:2	Control.vs.Non_Treated	-1.19618	-1.62776	-0.764606	-5.48322	2.08444e-07	6.08523e-07	6.44575
META188	Sphingomyelins	SM C26:0	Control.vs.Non_Treated	-1.22937	-1.74294	-0.715792	-4.7356	5.61365e-06	1.47257e-05	3.26745
META186	Sphingomyelins	SM C24:0	Control.vs.Non_Treated	-1.07754	-1.59189	-0.563202	-4.14457	6.08637e-05	0.000136004	0.989785
META187	Sphingomyelins	SM C24:1	Control.vs.Non_Treated	-1.03485	-1.53262	-0.537078	-4.11285	6.87551e-05	0.000151764	0.873988
META175	Sphingomyelins	SM (OH) C14:1	Control.vs.Non_Treated	-1.00311	-1.51776	-0.488458	-3.85595	0.000180225	0.000383773	-0.0382904
META72	Biogenic_amines	Methionine sulfoxide	Control.vs.Treated	-1.84025	-2.11642	-1.56407	-13.1823	9.50774e-26	1.7209e-23	47.9655
META53	Aminoacids	Methionine	Control.vs.Treated	1.8874	1.6004	2.1744	13.0099	2.53525e-25	2.2944e-23	46.9983
META125	Glycerophospholipids	PC aa C40:2	Control.vs.Treated	-1.76866	-2.06315	-1.47418	-11.8817	1.61463e-22	9.74161e-21	40.6295
META152	Glycerophospholipids	PC ae C38:1	Control.vs.Treated	-1.67572	-1.96265	-1.3888	-11.5538	1.06349e-21	4.8123e-20	38.7698
META153	Glycerophospholipids	PC ae C38:2	Control.vs.Treated	-1.67433	-1.96393	-1.38472	-11.4373	2.07865e-21	7.52471e-20	38.1087
META126	Glycerophospholipids	PC aa C40:3	Control.vs.Treated	-1.7163	-2.01567	-1.41694	-11.3419	3.59941e-21	1.08582e-19	37.567
META46	Aminoacids	Glutamine	Control.vs.Treated	1.54767	1.27689	1.81845	11.3074	4.38801e-21	1.13461e-19	37.3716
META160	Glycerophospholipids	PC ae C40:3	Control.vs.Treated	-1.67756	-1.98581	-1.3693	-10.7663	9.86354e-20	2.23163e-18	34.3011
META146	Glycerophospholipids	PC ae C36:1	Control.vs.Treated	-1.61145	-1.90899	-1.3139	-10.7142	1.33008e-19	2.67493e-18	34.0062
META159	Glycerophospholipids	PC ae C40:2	Control.vs.Treated	-1.66607	-1.98391	-1.34823	-10.3701	9.59387e-19	1.73649e-17	32.0573
META133	Glycerophospholipids	PC aa C42:4	Control.vs.Treated	-1.62611	-1.93825	-1.31397	-10.3062	1.38365e-18	2.27674e-17	31.6962
META149	Glycerophospholipids	PC ae C36:4	Control.vs.Treated	1.94594	1.55929	2.33258	9.95668	1.02255e-17	1.54234e-16	29.7239
META170	Glycerophospholipids	PC ae C44:3	Control.vs.Treated	-1.69679	-2.0383	-1.35528	-9.8293	2.11563e-17	2.9456e-16	29.0072
META132	Glycerophospholipids	PC aa C42:2	Control.vs.Treated	-1.64108	-1.97841	-1.30375	-9.62426	6.80028e-17	8.7918e-16	27.8562
META115	Glycerophospholipids	PC aa C36:4	Control.vs.Treated	1.82698	1.44731	2.20664	9.51986	1.23065e-16	1.48498e-15	27.2717
META82	Biogenic_amines	Taurine	Control.vs.Treated	-1.43597	-1.7355	-1.13645	-9.48448	1.50432e-16	1.6122e-15	27.0738
META96	Glycerophospholipids	lysoPC a C28:0	Control.vs.Treated	-1.6522	-1.99687	-1.30753	-9.48332	1.51422e-16	1.6122e-15	27.0673
META47	Aminoacids	Glutamate	Control.vs.Treated	-1.63723	-1.98139	-1.29306	-9.41111	2.28033e-16	2.293e-15	26.6639
META154	Glycerophospholipids	PC ae C38:3	Control.vs.Treated	-1.53728	-1.86485	-1.20971	-9.28432	4.67307e-16	4.45171e-15	25.9569
META124	Glycerophospholipids	PC aa C40:1	Control.vs.Treated	-1.63942	-1.98982	-1.28901	-9.25591	5.48695e-16	4.96569e-15	25.7988
META121	Glycerophospholipids	PC aa C38:4	Control.vs.Treated	1.8083	1.4194	2.19719	9.19887	7.57138e-16	6.52581e-15	25.4816
META166	Glycerophospholipids	PC ae C42:2	Control.vs.Treated	-1.62531	-1.97849	-1.27213	-9.10404	1.29224e-15	1.06316e-14	24.955
META119	Glycerophospholipids	PC aa C38:1	Control.vs.Treated	-1.55962	-1.8993	-1.21994	-9.08332	1.45208e-15	1.14272e-14	24.8401
META94	Glycerophospholipids	lysoPC a C26:0	Control.vs.Treated	-1.62251	-1.98403	-1.26098	-8.87864	4.5829e-15	3.45627e-14	23.7083
META165	Glycerophospholipids	PC ae C42:1	Control.vs.Treated	-1.61145	-1.97582	-1.24708	-8.74927	9.44759e-15	6.84006e-14	22.9962
META164	Glycerophospholipids	PC ae C42:0	Control.vs.Treated	-1.58543	-1.96403	-1.20684	-8.28459	1.24243e-13	8.64923e-13	20.4612
META150	Glycerophospholipids	PC ae C36:5	Control.vs.Treated	1.73816	1.3193	2.15701	8.20965	1.87578e-13	1.25746e-12	20.0561
META167	Glycerophospholipids	PC ae C42:3	Control.vs.Treated	-1.48131	-1.84168	-1.12094	-8.132	2.87103e-13	1.85591e-12	19.6377
META97	Glycerophospholipids	lysoPC a C28:1	Control.vs.Treated	-1.55371	-1.9323	-1.17511	-8.11878	3.08642e-13	1.92635e-12	19.5665
META93	Glycerophospholipids	lysoPC a C24:0	Control.vs.Treated	-1.51064	-1.88113	-1.14014	-8.06631	4.11177e-13	2.48077e-12	19.2846
META138	Glycerophospholipids	PC ae C30:2	Control.vs.Treated	-1.49133	-1.86231	-1.12035	-7.95275	7.63406e-13	4.4573e-12	18.6765
META123	Glycerophospholipids	PC aa C38:6	Control.vs.Treated	1.78199	1.33607	2.22791	7.9058	9.8516e-13	5.57231e-12	18.426
META157	Glycerophospholipids	PC ae C38:6	Control.vs.Treated	1.78837	1.34032	2.23642	7.89642	1.0366e-12	5.68558e-12	18.376
META156	Glycerophospholipids	PC ae C38:5	Control.vs.Treated	1.74431	1.30657	2.18204	7.88332	1.11291e-12	5.92461e-12	18.3062
META131	Glycerophospholipids	PC aa C42:1	Control.vs.Treated	-1.46065	-1.84089	-1.0804	-7.59937	5.13972e-12	2.65797e-11	16.8039
META129	Glycerophospholipids	PC aa C40:6	Control.vs.Treated	1.76894	1.30492	2.23297	7.54171	6.99569e-12	3.51728e-11	16.5013
META111	Glycerophospholipids	PC aa C36:0	Control.vs.Treated	-1.42199	-1.79684	-1.04713	-7.50463	8.52578e-12	4.06096e-11	16.3072
META98	Glycerophospholipids	PC aa C24:0	Control.vs.Treated	-1.49499	-1.88899	-1.101	-7.50662	8.43585e-12	4.06096e-11	16.3176
META128	Glycerophospholipids	PC aa C40:5	Control.vs.Treated	1.67675	1.23358	2.11992	7.4851	9.46062e-12	4.3907e-11	16.2051
META130	Glycerophospholipids	PC aa C42:0	Control.vs.Treated	-1.48128	-1.87671	-1.08586	-7.41087	1.4037e-11	6.26094e-11	15.8181
META122	Glycerophospholipids	PC aa C38:5	Control.vs.Treated	1.66474	1.22022	2.10925	7.40893	1.41822e-11	6.26094e-11	15.808
META134	Glycerophospholipids	PC aa C42:5	Control.vs.Treated	-1.39547	-1.76935	-1.0216	-7.38399	1.61865e-11	6.97563e-11	15.6783
META161	Glycerophospholipids	PC ae C40:4	Control.vs.Treated	-1.38558	-1.77147	-0.999696	-7.10343	7.07843e-11	2.97953e-10	14.2321
META158	Glycerophospholipids	PC ae C40:1	Control.vs.Treated	-1.42101	-1.82316	-1.01885	-6.99032	1.27477e-10	5.24396e-10	13.6559
META135	Glycerophospholipids	PC aa C42:6	Control.vs.Treated	-1.44476	-1.86002	-1.02951	-6.88304	2.21907e-10	8.92559e-10	13.1133
META7	Acylcarnitines	Dodecanedioylcarnitine	Control.vs.Treated	-1.34984	-1.76959	-0.930083	-6.36185	3.10346e-09	1.22115e-08	10.5351
META44	Aminoacids	Aspartate	Control.vs.Treated	-1.38144	-1.82717	-0.93571	-6.13135	9.65487e-09	3.71815e-08	9.42838
META95	Glycerophospholipids	lysoPC a C26:1	Control.vs.Treated	-1.38718	-1.83678	-0.937586	-6.10389	1.10372e-08	4.16194e-08	9.29801
META23	Acylcarnitines	Acetylcarnitine	Control.vs.Treated	1.20592	0.81253	1.59931	6.06445	1.33685e-08	4.93818e-08	9.11134
META171	Glycerophospholipids	PC ae C44:4	Control.vs.Treated	-1.30223	-1.74195	-0.862514	-5.85881	3.59352e-08	1.30085e-07	8.14904
META144	Glycerophospholipids	PC ae C34:3	Control.vs.Treated	1.45504	0.957024	1.95306	5.78001	5.22366e-08	1.85389e-07	7.78541
META114	Glycerophospholipids	PC aa C36:3	Control.vs.Treated	1.48615	0.973004	1.99929	5.72953	6.62884e-08	2.30734e-07	7.55395
META78	Biogenic_amines	Serotonin	Control.vs.Treated	-1.19452	-1.62173	-0.767312	-5.53161	1.66804e-07	5.69652e-07	6.65836
META118	Glycerophospholipids	PC aa C38:0	Control.vs.Treated	-1.15553	-1.56965	-0.741404	-5.5201	1.75897e-07	5.8958e-07	6.6069
META136	Glycerophospholipids	PC ae C30:0	Control.vs.Treated	-1.14442	-1.56291	-0.725932	-5.41	2.91405e-07	9.58987e-07	6.11773
META86	Glycerophospholipids	lysoPC a C16:1	Control.vs.Treated	-1.19821	-1.63892	-0.757489	-5.37858	3.362e-07	1.08665e-06	5.97927
META178	Sphingomyelins	SM (OH) C22:2	Control.vs.Treated	-1.134	-1.55722	-0.710786	-5.30086	4.77873e-07	1.51746e-06	5.63897
META108	Glycerophospholipids	PC aa C34:2	Control.vs.Treated	1.39883	0.875619	1.92204	5.28914	5.03768e-07	1.5721e-06	5.58792
META64	Biogenic_amines	alpha-Aminoadipic acid	Control.vs.Treated	1.3684	0.845393	1.8914	5.17611	8.35011e-07	2.56165e-06	5.09946
META168	Glycerophospholipids	PC ae C42:4	Control.vs.Treated	-1.16189	-1.60871	-0.715081	-5.14443	9.60962e-07	2.8989e-06	4.96377
META148	Glycerophospholipids	PC ae C36:3	Control.vs.Treated	1.39371	0.856652	1.93077	5.13391	1.0067e-06	2.98711e-06	4.91887
META39	Acylcarnitines	Octanoylcarnitine	Control.vs.Treated	-1.22837	-1.71326	-0.743478	-5.01165	1.72154e-06	5.02578e-06	4.40122
META162	Glycerophospholipids	PC ae C40:5	Control.vs.Treated	-1.07162	-1.50993	-0.63332	-4.83686	3.65638e-06	1.05048e-05	3.67586
META20	Acylcarnitines	Octadecenoylcarnitine	Control.vs.Treated	-1.05675	-1.48965	-0.623858	-4.82934	3.77538e-06	1.06772e-05	3.64505
META89	Glycerophospholipids	lysoPC a C18:1	Control.vs.Treated	-1.04653	-1.48724	-0.605816	-4.69778	6.57861e-06	1.83189e-05	3.1115
META189	Sphingomyelins	SM C26:1	Control.vs.Treated	-1.05795	-1.50941	-0.606482	-4.63592	8.51286e-06	2.33459e-05	2.86421
META9	Acylcarnitines	Tetradecenoylcarnitine	Control.vs.Treated	-1.17046	-1.6736	-0.66733	-4.60226	9.78566e-06	2.64359e-05	2.73063
META14	Acylcarnitines	Hexadecenoylcarnitine	Control.vs.Treated	-1.15754	-1.66192	-0.653159	-4.54019	1.26303e-05	3.3619e-05	2.48619
META113	Glycerophospholipids	PC aa C36:2	Control.vs.Treated	1.25789	0.704799	1.81097	4.4993	1.49246e-05	3.915e-05	2.32644
META143	Glycerophospholipids	PC ae C34:2	Control.vs.Treated	1.24342	0.688998	1.79785	4.43682	1.92227e-05	4.97045e-05	2.08443
META68	Biogenic_amines	Dihydroxyphenylalanine	Control.vs.Treated	-1.11986	-1.62278	-0.616932	-4.4051	2.18388e-05	5.56736e-05	1.96252
META4	Acylcarnitines	Decadienylcarnitine	Control.vs.Treated	-1.08755	-1.58673	-0.588372	-4.31014	3.18839e-05	7.90546e-05	1.6014
META65	Biogenic_amines	cis-4-Hydroxyproline	Control.vs.Treated	1.16374	0.607878	1.71959	4.14179	6.15194e-05	0.000148467	0.975794
META105	Glycerophospholipids	PC aa C32:2	Control.vs.Treated	1.13178	0.584085	1.67947	4.0881	7.55834e-05	0.000180008	0.780285
META99	Glycerophospholipids	PC aa C26:0	Control.vs.Treated	-1.01529	-1.51129	-0.5193	-4.0496	8.75093e-05	0.000200496	0.641301
META120	Glycerophospholipids	PC aa C38:3	Control.vs.Treated	1.08705	0.532442	1.64167	3.87756	0.000166464	0.000371976	0.0328068
META110	Glycerophospholipids	PC aa C34:4	Control.vs.Treated	1.01474	0.448398	1.58108	3.54464	0.000546476	0.00113692	-1.0845

## Sheet: Table_S6
Parameter1	Parameter2	rho
Acetylcarnitine	Acetylcarnitine	1
Aspartate	Acetylcarnitine	-0.590699
Butyrylcarnitine	Acetylcarnitine	-0.573566
Decadienylcarnitine	Acetylcarnitine	-0.492384
Decanoylcarnitine	Acetylcarnitine	-0.273382
Decenoylcarnitine	Acetylcarnitine	-0.228696
Dodecanedioylcarnitine	Acetylcarnitine	-0.612399
Glutamate	Acetylcarnitine	-0.683518
Glutamine	Acetylcarnitine	0.727565
Hexadecenoylcarnitine	Acetylcarnitine	-0.205554
lysoPC a C14:0	Acetylcarnitine	-0.55299
lysoPC a C16:0	Acetylcarnitine	-0.446741
lysoPC a C16:1	Acetylcarnitine	-0.58226
lysoPC a C17:0	Acetylcarnitine	-0.579503
lysoPC a C18:0	Acetylcarnitine	-0.4828
lysoPC a C18:1	Acetylcarnitine	-0.544227
lysoPC a C24:0	Acetylcarnitine	-0.669722
lysoPC a C26:0	Acetylcarnitine	-0.701813
lysoPC a C26:1	Acetylcarnitine	-0.564272
lysoPC a C28:0	Acetylcarnitine	-0.710864
lysoPC a C28:1	Acetylcarnitine	-0.657887
Methionine	Acetylcarnitine	0.784152
Methionine sulfoxide	Acetylcarnitine	-0.781589
Octanoylcarnitine	Acetylcarnitine	-0.411444
Ornithine	Acetylcarnitine	-0.553067
PC aa C24:0	Acetylcarnitine	-0.65727
PC aa C26:0	Acetylcarnitine	-0.524741
PC aa C32:3	Acetylcarnitine	-0.26288
PC aa C36:0	Acetylcarnitine	-0.735067
PC aa C36:3	Acetylcarnitine	0.516806
PC aa C36:4	Acetylcarnitine	0.760002
PC aa C36:6	Acetylcarnitine	-0.467896
PC aa C38:0	Acetylcarnitine	-0.628125
PC aa C38:1	Acetylcarnitine	-0.718312
PC aa C38:4	Acetylcarnitine	0.732554
PC aa C38:5	Acetylcarnitine	0.695262
PC aa C38:6	Acetylcarnitine	0.690764
PC aa C40:1	Acetylcarnitine	-0.716575
PC aa C40:2	Acetylcarnitine	-0.730555
PC aa C40:3	Acetylcarnitine	-0.703072
PC aa C40:5	Acetylcarnitine	0.691719
PC aa C40:6	Acetylcarnitine	0.635828
PC aa C42:0	Acetylcarnitine	-0.627409
PC aa C42:1	Acetylcarnitine	-0.662877
PC aa C42:2	Acetylcarnitine	-0.680177
PC aa C42:4	Acetylcarnitine	-0.677416
PC aa C42:5	Acetylcarnitine	-0.597049
PC aa C42:6	Acetylcarnitine	-0.58015
PC ae C30:0	Acetylcarnitine	-0.657219
PC ae C30:2	Acetylcarnitine	-0.681963
PC ae C32:2	Acetylcarnitine	-0.44107
PC ae C34:3	Acetylcarnitine	0.492272
PC ae C36:0	Acetylcarnitine	-0.406109
PC ae C36:1	Acetylcarnitine	-0.719623
PC ae C36:2	Acetylcarnitine	-0.609
PC ae C36:4	Acetylcarnitine	0.704839
PC ae C36:5	Acetylcarnitine	0.678249
PC ae C38:0	Acetylcarnitine	-0.368975
PC ae C38:1	Acetylcarnitine	-0.716608
PC ae C38:2	Acetylcarnitine	-0.724661
PC ae C38:3	Acetylcarnitine	-0.625699
PC ae C38:5	Acetylcarnitine	0.657689
PC ae C38:6	Acetylcarnitine	0.654695
PC ae C40:1	Acetylcarnitine	-0.58123
PC ae C40:2	Acetylcarnitine	-0.673873
PC ae C40:3	Acetylcarnitine	-0.629583
PC ae C40:4	Acetylcarnitine	-0.54645
PC ae C40:5	Acetylcarnitine	-0.469801
PC ae C42:0	Acetylcarnitine	-0.665813
PC ae C42:1	Acetylcarnitine	-0.648858
PC ae C42:2	Acetylcarnitine	-0.644303
PC ae C42:3	Acetylcarnitine	-0.604997
PC ae C42:4	Acetylcarnitine	-0.49208
PC ae C42:5	Acetylcarnitine	-0.401233
PC ae C44:3	Acetylcarnitine	-0.673406
PC ae C44:4	Acetylcarnitine	-0.55871
Putrescine	Acetylcarnitine	-0.594957
Serotonin	Acetylcarnitine	-0.606221
SM (OH) C14:1	Acetylcarnitine	-0.433031
SM (OH) C22:2	Acetylcarnitine	-0.575671
SM C24:0	Acetylcarnitine	-0.483233
SM C24:1	Acetylcarnitine	-0.506962
SM C26:0	Acetylcarnitine	-0.510983
SM C26:1	Acetylcarnitine	-0.566495
Spermidine	Acetylcarnitine	-0.577003
Taurine	Acetylcarnitine	-0.647095
Acetylcarnitine	Aspartate	-0.590699
Aspartate	Aspartate	1
Butyrylcarnitine	Aspartate	0.515186
Decadienylcarnitine	Aspartate	0.489946
Decanoylcarnitine	Aspartate	0.421484
Decenoylcarnitine	Aspartate	0.420989
Dodecanedioylcarnitine	Aspartate	0.590708
Glutamate	Aspartate	0.741169
Glutamine	Aspartate	-0.628708
Hexadecenoylcarnitine	Aspartate	0.313565
lysoPC a C14:0	Aspartate	0.53205
lysoPC a C16:0	Aspartate	0.611532
lysoPC a C16:1	Aspartate	0.591498
lysoPC a C17:0	Aspartate	0.644387
lysoPC a C18:0	Aspartate	0.60367
lysoPC a C18:1	Aspartate	0.586394
lysoPC a C24:0	Aspartate	0.632271
lysoPC a C26:0	Aspartate	0.692603
lysoPC a C26:1	Aspartate	0.547802
lysoPC a C28:0	Aspartate	0.687266
lysoPC a C28:1	Aspartate	0.661227
Methionine	Aspartate	-0.573632
Methionine sulfoxide	Aspartate	0.745863
Octanoylcarnitine	Aspartate	0.562176
Ornithine	Aspartate	0.56466
PC aa C24:0	Aspartate	0.643604
PC aa C26:0	Aspartate	0.535457
PC aa C32:3	Aspartate	0.434919
PC aa C36:0	Aspartate	0.666182
PC aa C36:3	Aspartate	-0.337779
PC aa C36:4	Aspartate	-0.594532
PC aa C36:6	Aspartate	0.475619
PC aa C38:0	Aspartate	0.650781
PC aa C38:1	Aspartate	0.718912
PC aa C38:4	Aspartate	-0.589995
PC aa C38:5	Aspartate	-0.524156
PC aa C38:6	Aspartate	-0.482266
PC aa C40:1	Aspartate	0.657561
PC aa C40:2	Aspartate	0.702969
PC aa C40:3	Aspartate	0.728125
PC aa C40:5	Aspartate	-0.480878
PC aa C40:6	Aspartate	-0.47976
PC aa C42:0	Aspartate	0.608455
PC aa C42:1	Aspartate	0.653799
PC aa C42:2	Aspartate	0.673267
PC aa C42:4	Aspartate	0.690225
PC aa C42:5	Aspartate	0.604319
PC aa C42:6	Aspartate	0.624483
PC ae C30:0	Aspartate	0.603581
PC ae C30:2	Aspartate	0.67126
PC ae C32:2	Aspartate	0.5272
PC ae C34:3	Aspartate	-0.329207
PC ae C36:0	Aspartate	0.476402
PC ae C36:1	Aspartate	0.706009
PC ae C36:2	Aspartate	0.583764
PC ae C36:4	Aspartate	-0.536692
PC ae C36:5	Aspartate	-0.512626
PC ae C38:0	Aspartate	0.45212
PC ae C38:1	Aspartate	0.738371
PC ae C38:2	Aspartate	0.713035
PC ae C38:3	Aspartate	0.677145
PC ae C38:5	Aspartate	-0.458399
PC ae C38:6	Aspartate	-0.426597
PC ae C40:1	Aspartate	0.625977
PC ae C40:2	Aspartate	0.699854
PC ae C40:3	Aspartate	0.688573
PC ae C40:4	Aspartate	0.609239
PC ae C40:5	Aspartate	0.544547
PC ae C42:0	Aspartate	0.65433
PC ae C42:1	Aspartate	0.695803
PC ae C42:2	Aspartate	0.666983
PC ae C42:3	Aspartate	0.612715
PC ae C42:4	Aspartate	0.571022
PC ae C42:5	Aspartate	0.447135
PC ae C44:3	Aspartate	0.702099
PC ae C44:4	Aspartate	0.613246
Putrescine	Aspartate	0.449933
Serotonin	Aspartate	0.501984
SM (OH) C14:1	Aspartate	0.517914
SM (OH) C22:2	Aspartate	0.632813
SM C24:0	Aspartate	0.611123
SM C24:1	Aspartate	0.60019
SM C26:0	Aspartate	0.53869
SM C26:1	Aspartate	0.643744
Spermidine	Aspartate	0.566085
Taurine	Aspartate	0.618585
Acetylcarnitine	Butyrylcarnitine	-0.573566
Aspartate	Butyrylcarnitine	0.515186
Butyrylcarnitine	Butyrylcarnitine	1
Decadienylcarnitine	Butyrylcarnitine	0.658962
Decanoylcarnitine	Butyrylcarnitine	0.330752
Decenoylcarnitine	Butyrylcarnitine	0.44255
Dodecanedioylcarnitine	Butyrylcarnitine	0.743762
Glutamate	Butyrylcarnitine	0.67511
Glutamine	Butyrylcarnitine	-0.679296
Hexadecenoylcarnitine	Butyrylcarnitine	0.296771
lysoPC a C14:0	Butyrylcarnitine	0.540028
lysoPC a C16:0	Butyrylcarnitine	0.570147
lysoPC a C16:1	Butyrylcarnitine	0.611578
lysoPC a C17:0	Butyrylcarnitine	0.593755
lysoPC a C18:0	Butyrylcarnitine	0.612176
lysoPC a C18:1	Butyrylcarnitine	0.601468
lysoPC a C24:0	Butyrylcarnitine	0.58051
lysoPC a C26:0	Butyrylcarnitine	0.578983
lysoPC a C26:1	Butyrylcarnitine	0.528615
lysoPC a C28:0	Butyrylcarnitine	0.592238
lysoPC a C28:1	Butyrylcarnitine	0.581145
Methionine	Butyrylcarnitine	-0.571568
Methionine sulfoxide	Butyrylcarnitine	0.612994
Octanoylcarnitine	Butyrylcarnitine	0.522711
Ornithine	Butyrylcarnitine	0.644671
PC aa C24:0	Butyrylcarnitine	0.520031
PC aa C26:0	Butyrylcarnitine	0.380684
PC aa C32:3	Butyrylcarnitine	0.310132
PC aa C36:0	Butyrylcarnitine	0.535118
PC aa C36:3	Butyrylcarnitine	-0.239073
PC aa C36:4	Butyrylcarnitine	-0.487454
PC aa C36:6	Butyrylcarnitine	0.509789
PC aa C38:0	Butyrylcarnitine	0.515918
PC aa C38:1	Butyrylcarnitine	0.548986
PC aa C38:4	Butyrylcarnitine	-0.473011
PC aa C38:5	Butyrylcarnitine	-0.331935
PC aa C38:6	Butyrylcarnitine	-0.327855
PC aa C40:1	Butyrylcarnitine	0.593728
PC aa C40:2	Butyrylcarnitine	0.632042
PC aa C40:3	Butyrylcarnitine	0.641226
PC aa C40:5	Butyrylcarnitine	-0.339035
PC aa C40:6	Butyrylcarnitine	-0.306101
PC aa C42:0	Butyrylcarnitine	0.576501
PC aa C42:1	Butyrylcarnitine	0.560391
PC aa C42:2	Butyrylcarnitine	0.606235
PC aa C42:4	Butyrylcarnitine	0.645339
PC aa C42:5	Butyrylcarnitine	0.594922
PC aa C42:6	Butyrylcarnitine	0.502805
PC ae C30:0	Butyrylcarnitine	0.558504
PC ae C30:2	Butyrylcarnitine	0.604697
PC ae C32:2	Butyrylcarnitine	0.413653
PC ae C34:3	Butyrylcarnitine	-0.328816
PC ae C36:0	Butyrylcarnitine	0.298365
PC ae C36:1	Butyrylcarnitine	0.652859
PC ae C36:2	Butyrylcarnitine	0.543419
PC ae C36:4	Butyrylcarnitine	-0.475222
PC ae C36:5	Butyrylcarnitine	-0.408802
PC ae C38:0	Butyrylcarnitine	0.453852
PC ae C38:1	Butyrylcarnitine	0.656443
PC ae C38:2	Butyrylcarnitine	0.636843
PC ae C38:3	Butyrylcarnitine	0.60303
PC ae C38:5	Butyrylcarnitine	-0.359749
PC ae C38:6	Butyrylcarnitine	-0.330829
PC ae C40:1	Butyrylcarnitine	0.51498
PC ae C40:2	Butyrylcarnitine	0.650776
PC ae C40:3	Butyrylcarnitine	0.653939
PC ae C40:4	Butyrylcarnitine	0.582171
PC ae C40:5	Butyrylcarnitine	0.559631
PC ae C42:0	Butyrylcarnitine	0.58387
PC ae C42:1	Butyrylcarnitine	0.58309
PC ae C42:2	Butyrylcarnitine	0.58535
PC ae C42:3	Butyrylcarnitine	0.590427
PC ae C42:4	Butyrylcarnitine	0.55923
PC ae C42:5	Butyrylcarnitine	0.530662
PC ae C44:3	Butyrylcarnitine	0.626232
PC ae C44:4	Butyrylcarnitine	0.549803
Putrescine	Butyrylcarnitine	0.389744
Serotonin	Butyrylcarnitine	0.468039
SM (OH) C14:1	Butyrylcarnitine	0.530866
SM (OH) C22:2	Butyrylcarnitine	0.686986
SM C24:0	Butyrylcarnitine	0.640259
SM C24:1	Butyrylcarnitine	0.646911
SM C26:0	Butyrylcarnitine	0.566576
SM C26:1	Butyrylcarnitine	0.571223
Spermidine	Butyrylcarnitine	0.586988
Taurine	Butyrylcarnitine	0.575608
Acetylcarnitine	Decadienylcarnitine	-0.492384
Aspartate	Decadienylcarnitine	0.489946
Butyrylcarnitine	Decadienylcarnitine	0.658962
Decadienylcarnitine	Decadienylcarnitine	1
Decanoylcarnitine	Decadienylcarnitine	0.337671
Decenoylcarnitine	Decadienylcarnitine	0.487914
Dodecanedioylcarnitine	Decadienylcarnitine	0.642438
Glutamate	Decadienylcarnitine	0.546345
Glutamine	Decadienylcarnitine	-0.535555
Hexadecenoylcarnitine	Decadienylcarnitine	0.166199
lysoPC a C14:0	Decadienylcarnitine	0.42839
lysoPC a C16:0	Decadienylcarnitine	0.426775
lysoPC a C16:1	Decadienylcarnitine	0.498433
lysoPC a C17:0	Decadienylcarnitine	0.452204
lysoPC a C18:0	Decadienylcarnitine	0.442934
lysoPC a C18:1	Decadienylcarnitine	0.482323
lysoPC a C24:0	Decadienylcarnitine	0.549501
lysoPC a C26:0	Decadienylcarnitine	0.563347
lysoPC a C26:1	Decadienylcarnitine	0.496133
lysoPC a C28:0	Decadienylcarnitine	0.580554
lysoPC a C28:1	Decadienylcarnitine	0.538427
Methionine	Decadienylcarnitine	-0.589126
Methionine sulfoxide	Decadienylcarnitine	0.504285
Octanoylcarnitine	Decadienylcarnitine	0.506168
Ornithine	Decadienylcarnitine	0.512878
PC aa C24:0	Decadienylcarnitine	0.475165
PC aa C26:0	Decadienylcarnitine	0.328439
PC aa C32:3	Decadienylcarnitine	0.161761
PC aa C36:0	Decadienylcarnitine	0.413313
PC aa C36:3	Decadienylcarnitine	-0.415433
PC aa C36:4	Decadienylcarnitine	-0.54948
PC aa C36:6	Decadienylcarnitine	0.316113
PC aa C38:0	Decadienylcarnitine	0.362492
PC aa C38:1	Decadienylcarnitine	0.468047
PC aa C38:4	Decadienylcarnitine	-0.555106
PC aa C38:5	Decadienylcarnitine	-0.428257
PC aa C38:6	Decadienylcarnitine	-0.430032
PC aa C40:1	Decadienylcarnitine	0.480626
PC aa C40:2	Decadienylcarnitine	0.518349
PC aa C40:3	Decadienylcarnitine	0.534627
PC aa C40:5	Decadienylcarnitine	-0.451882
PC aa C40:6	Decadienylcarnitine	-0.421179
PC aa C42:0	Decadienylcarnitine	0.473171
PC aa C42:1	Decadienylcarnitine	0.438193
PC aa C42:2	Decadienylcarnitine	0.472651
PC aa C42:4	Decadienylcarnitine	0.509536
PC aa C42:5	Decadienylcarnitine	0.437917
PC aa C42:6	Decadienylcarnitine	0.425047
PC ae C30:0	Decadienylcarnitine	0.411575
PC ae C30:2	Decadienylcarnitine	0.491735
PC ae C32:2	Decadienylcarnitine	0.257188
PC ae C34:3	Decadienylcarnitine	-0.445262
PC ae C36:0	Decadienylcarnitine	0.177132
PC ae C36:1	Decadienylcarnitine	0.500173
PC ae C36:2	Decadienylcarnitine	0.36254
PC ae C36:4	Decadienylcarnitine	-0.579133
PC ae C36:5	Decadienylcarnitine	-0.484042
PC ae C38:0	Decadienylcarnitine	0.20346
PC ae C38:1	Decadienylcarnitine	0.522929
PC ae C38:2	Decadienylcarnitine	0.490523
PC ae C38:3	Decadienylcarnitine	0.490157
PC ae C38:5	Decadienylcarnitine	-0.468873
PC ae C38:6	Decadienylcarnitine	-0.429167
PC ae C40:1	Decadienylcarnitine	0.392018
PC ae C40:2	Decadienylcarnitine	0.495097
PC ae C40:3	Decadienylcarnitine	0.541694
PC ae C40:4	Decadienylcarnitine	0.419822
PC ae C40:5	Decadienylcarnitine	0.374715
PC ae C42:0	Decadienylcarnitine	0.473365
PC ae C42:1	Decadienylcarnitine	0.468412
PC ae C42:2	Decadienylcarnitine	0.461716
PC ae C42:3	Decadienylcarnitine	0.455741
PC ae C42:4	Decadienylcarnitine	0.362645
PC ae C42:5	Decadienylcarnitine	0.314688
PC ae C44:3	Decadienylcarnitine	0.499047
PC ae C44:4	Decadienylcarnitine	0.405631
Putrescine	Decadienylcarnitine	0.416875
Serotonin	Decadienylcarnitine	0.455136
SM (OH) C14:1	Decadienylcarnitine	0.375829
SM (OH) C22:2	Decadienylcarnitine	0.604931
SM C24:0	Decadienylcarnitine	0.490539
SM C24:1	Decadienylcarnitine	0.545159
SM C26:0	Decadienylcarnitine	0.439268
SM C26:1	Decadienylcarnitine	0.484035
Spermidine	Decadienylcarnitine	0.456397
Taurine	Decadienylcarnitine	0.45987
Acetylcarnitine	Decanoylcarnitine	-0.273382
Aspartate	Decanoylcarnitine	0.421484
Butyrylcarnitine	Decanoylcarnitine	0.330752
Decadienylcarnitine	Decanoylcarnitine	0.337671
Decanoylcarnitine	Decanoylcarnitine	1
Decenoylcarnitine	Decanoylcarnitine	0.772234
Dodecanedioylcarnitine	Decanoylcarnitine	0.435123
Glutamate	Decanoylcarnitine	0.475992
Glutamine	Decanoylcarnitine	-0.490838
Hexadecenoylcarnitine	Decanoylcarnitine	0.50412
lysoPC a C14:0	Decanoylcarnitine	0.324335
lysoPC a C16:0	Decanoylcarnitine	0.371592
lysoPC a C16:1	Decanoylcarnitine	0.444747
lysoPC a C17:0	Decanoylcarnitine	0.409104
lysoPC a C18:0	Decanoylcarnitine	0.353709
lysoPC a C18:1	Decanoylcarnitine	0.456342
lysoPC a C24:0	Decanoylcarnitine	0.536848
lysoPC a C26:0	Decanoylcarnitine	0.539575
lysoPC a C26:1	Decanoylcarnitine	0.535478
lysoPC a C28:0	Decanoylcarnitine	0.499829
lysoPC a C28:1	Decanoylcarnitine	0.534714
Methionine	Decanoylcarnitine	-0.423868
Methionine sulfoxide	Decanoylcarnitine	0.397098
Octanoylcarnitine	Decanoylcarnitine	0.85134
Ornithine	Decanoylcarnitine	0.272175
PC aa C24:0	Decanoylcarnitine	0.554989
PC aa C26:0	Decanoylcarnitine	0.469138
PC aa C32:3	Decanoylcarnitine	0.408628
PC aa C36:0	Decanoylcarnitine	0.454425
PC aa C36:3	Decanoylcarnitine	-0.221616
PC aa C36:4	Decanoylcarnitine	-0.271068
PC aa C36:6	Decanoylcarnitine	0.400073
PC aa C38:0	Decanoylcarnitine	0.477072
PC aa C38:1	Decanoylcarnitine	0.470149
PC aa C38:4	Decanoylcarnitine	-0.313594
PC aa C38:5	Decanoylcarnitine	-0.244841
PC aa C38:6	Decanoylcarnitine	-0.250273
PC aa C40:1	Decanoylcarnitine	0.501436
PC aa C40:2	Decanoylcarnitine	0.512789
PC aa C40:3	Decanoylcarnitine	0.51338
PC aa C40:5	Decanoylcarnitine	-0.251497
PC aa C40:6	Decanoylcarnitine	-0.286787
PC aa C42:0	Decanoylcarnitine	0.546622
PC aa C42:1	Decanoylcarnitine	0.545735
PC aa C42:2	Decanoylcarnitine	0.508139
PC aa C42:4	Decanoylcarnitine	0.514613
PC aa C42:5	Decanoylcarnitine	0.512131
PC aa C42:6	Decanoylcarnitine	0.500833
PC ae C30:0	Decanoylcarnitine	0.448384
PC ae C30:2	Decanoylcarnitine	0.53342
PC ae C32:2	Decanoylcarnitine	0.467291
PC ae C34:3	Decanoylcarnitine	-0.235135
PC ae C36:0	Decanoylcarnitine	0.401974
PC ae C36:1	Decanoylcarnitine	0.477701
PC ae C36:2	Decanoylcarnitine	0.394352
PC ae C36:4	Decanoylcarnitine	-0.318421
PC ae C36:5	Decanoylcarnitine	-0.28909
PC ae C38:0	Decanoylcarnitine	0.409417
PC ae C38:1	Decanoylcarnitine	0.492805
PC ae C38:2	Decanoylcarnitine	0.464768
PC ae C38:3	Decanoylcarnitine	0.526029
PC ae C38:5	Decanoylcarnitine	-0.252483
PC ae C38:6	Decanoylcarnitine	-0.304896
PC ae C40:1	Decanoylcarnitine	0.461835
PC ae C40:2	Decanoylcarnitine	0.502467
PC ae C40:3	Decanoylcarnitine	0.541129
PC ae C40:4	Decanoylcarnitine	0.524675
PC ae C40:5	Decanoylcarnitine	0.501214
PC ae C42:0	Decanoylcarnitine	0.520924
PC ae C42:1	Decanoylcarnitine	0.524202
PC ae C42:2	Decanoylcarnitine	0.502727
PC ae C42:3	Decanoylcarnitine	0.487948
PC ae C42:4	Decanoylcarnitine	0.487642
PC ae C42:5	Decanoylcarnitine	0.47338
PC ae C44:3	Decanoylcarnitine	0.51477
PC ae C44:4	Decanoylcarnitine	0.515746
Putrescine	Decanoylcarnitine	0.456568
Serotonin	Decanoylcarnitine	0.438185
SM (OH) C14:1	Decanoylcarnitine	0.375402
SM (OH) C22:2	Decanoylcarnitine	0.418582
SM C24:0	Decanoylcarnitine	0.494011
SM C24:1	Decanoylcarnitine	0.489209
SM C26:0	Decanoylcarnitine	0.347904
SM C26:1	Decanoylcarnitine	0.424547
Spermidine	Decanoylcarnitine	0.417356
Taurine	Decanoylcarnitine	0.387167
Acetylcarnitine	Decenoylcarnitine	-0.228696
Aspartate	Decenoylcarnitine	0.420989
Butyrylcarnitine	Decenoylcarnitine	0.44255
Decadienylcarnitine	Decenoylcarnitine	0.487914
Decanoylcarnitine	Decenoylcarnitine	0.772234
Decenoylcarnitine	Decenoylcarnitine	1
Dodecanedioylcarnitine	Decenoylcarnitine	0.541788
Glutamate	Decenoylcarnitine	0.465232
Glutamine	Decenoylcarnitine	-0.440537
Hexadecenoylcarnitine	Decenoylcarnitine	0.511847
lysoPC a C14:0	Decenoylcarnitine	0.224843
lysoPC a C16:0	Decenoylcarnitine	0.300517
lysoPC a C16:1	Decenoylcarnitine	0.383446
lysoPC a C17:0	Decenoylcarnitine	0.339451
lysoPC a C18:0	Decenoylcarnitine	0.310223
lysoPC a C18:1	Decenoylcarnitine	0.37096
lysoPC a C24:0	Decenoylcarnitine	0.461909
lysoPC a C26:0	Decenoylcarnitine	0.454793
lysoPC a C26:1	Decenoylcarnitine	0.435682
lysoPC a C28:0	Decenoylcarnitine	0.411542
lysoPC a C28:1	Decenoylcarnitine	0.424514
Methionine	Decenoylcarnitine	-0.404197
Methionine sulfoxide	Decenoylcarnitine	0.37563
Octanoylcarnitine	Decenoylcarnitine	0.762731
Ornithine	Decenoylcarnitine	0.312717
PC aa C24:0	Decenoylcarnitine	0.462798
PC aa C26:0	Decenoylcarnitine	0.337494
PC aa C32:3	Decenoylcarnitine	0.303648
PC aa C36:0	Decenoylcarnitine	0.355081
PC aa C36:3	Decenoylcarnitine	-0.247483
PC aa C36:4	Decenoylcarnitine	-0.303371
PC aa C36:6	Decenoylcarnitine	0.276999
PC aa C38:0	Decenoylcarnitine	0.352777
PC aa C38:1	Decenoylcarnitine	0.377346
PC aa C38:4	Decenoylcarnitine	-0.331823
PC aa C38:5	Decenoylcarnitine	-0.269414
PC aa C38:6	Decenoylcarnitine	-0.266178
PC aa C40:1	Decenoylcarnitine	0.419824
PC aa C40:2	Decenoylcarnitine	0.439949
PC aa C40:3	Decenoylcarnitine	0.462019
PC aa C40:5	Decenoylcarnitine	-0.265937
PC aa C40:6	Decenoylcarnitine	-0.288623
PC aa C42:0	Decenoylcarnitine	0.473119
PC aa C42:1	Decenoylcarnitine	0.446983
PC aa C42:2	Decenoylcarnitine	0.443194
PC aa C42:4	Decenoylcarnitine	0.438804
PC aa C42:5	Decenoylcarnitine	0.448155
PC aa C42:6	Decenoylcarnitine	0.408981
PC ae C30:0	Decenoylcarnitine	0.334354
PC ae C30:2	Decenoylcarnitine	0.451024
PC ae C32:2	Decenoylcarnitine	0.373752
PC ae C34:3	Decenoylcarnitine	-0.265911
PC ae C36:0	Decenoylcarnitine	0.278513
PC ae C36:1	Decenoylcarnitine	0.407382
PC ae C36:2	Decenoylcarnitine	0.302784
PC ae C36:4	Decenoylcarnitine	-0.350814
PC ae C36:5	Decenoylcarnitine	-0.293245
PC ae C38:0	Decenoylcarnitine	0.286176
PC ae C38:1	Decenoylcarnitine	0.46302
PC ae C38:2	Decenoylcarnitine	0.385653
PC ae C38:3	Decenoylcarnitine	0.450142
PC ae C38:5	Decenoylcarnitine	-0.300659
PC ae C38:6	Decenoylcarnitine	-0.293618
PC ae C40:1	Decenoylcarnitine	0.345175
PC ae C40:2	Decenoylcarnitine	0.469711
PC ae C40:3	Decenoylcarnitine	0.492524
PC ae C40:4	Decenoylcarnitine	0.429721
PC ae C40:5	Decenoylcarnitine	0.403168
PC ae C42:0	Decenoylcarnitine	0.443214
PC ae C42:1	Decenoylcarnitine	0.432663
PC ae C42:2	Decenoylcarnitine	0.417243
PC ae C42:3	Decenoylcarnitine	0.412358
PC ae C42:4	Decenoylcarnitine	0.406527
PC ae C42:5	Decenoylcarnitine	0.385261
PC ae C44:3	Decenoylcarnitine	0.450919
PC ae C44:4	Decenoylcarnitine	0.451273
Putrescine	Decenoylcarnitine	0.371004
Serotonin	Decenoylcarnitine	0.404369
SM (OH) C14:1	Decenoylcarnitine	0.36591
SM (OH) C22:2	Decenoylcarnitine	0.413443
SM C24:0	Decenoylcarnitine	0.44284
SM C24:1	Decenoylcarnitine	0.450308
SM C26:0	Decenoylcarnitine	0.339993
SM C26:1	Decenoylcarnitine	0.411788
Spermidine	Decenoylcarnitine	0.40256
Taurine	Decenoylcarnitine	0.306423
Acetylcarnitine	Dodecanedioylcarnitine	-0.612399
Aspartate	Dodecanedioylcarnitine	0.590708
Butyrylcarnitine	Dodecanedioylcarnitine	0.743762
Decadienylcarnitine	Dodecanedioylcarnitine	0.642438
Decanoylcarnitine	Dodecanedioylcarnitine	0.435123
Decenoylcarnitine	Dodecanedioylcarnitine	0.541788
Dodecanedioylcarnitine	Dodecanedioylcarnitine	1
Glutamate	Dodecanedioylcarnitine	0.676081
Glutamine	Dodecanedioylcarnitine	-0.71329
Hexadecenoylcarnitine	Dodecanedioylcarnitine	0.469474
lysoPC a C14:0	Dodecanedioylcarnitine	0.471688
lysoPC a C16:0	Dodecanedioylcarnitine	0.455542
lysoPC a C16:1	Dodecanedioylcarnitine	0.574742
lysoPC a C17:0	Dodecanedioylcarnitine	0.526006
lysoPC a C18:0	Dodecanedioylcarnitine	0.497442
lysoPC a C18:1	Dodecanedioylcarnitine	0.562367
lysoPC a C24:0	Dodecanedioylcarnitine	0.640333
lysoPC a C26:0	Dodecanedioylcarnitine	0.690014
lysoPC a C26:1	Dodecanedioylcarnitine	0.591909
lysoPC a C28:0	Dodecanedioylcarnitine	0.671502
lysoPC a C28:1	Dodecanedioylcarnitine	0.642536
Methionine	Dodecanedioylcarnitine	-0.667796
Methionine sulfoxide	Dodecanedioylcarnitine	0.672466
Octanoylcarnitine	Dodecanedioylcarnitine	0.591791
Ornithine	Dodecanedioylcarnitine	0.518837
PC aa C24:0	Dodecanedioylcarnitine	0.630074
PC aa C26:0	Dodecanedioylcarnitine	0.492177
PC aa C32:3	Dodecanedioylcarnitine	0.292684
PC aa C36:0	Dodecanedioylcarnitine	0.58178
PC aa C36:3	Dodecanedioylcarnitine	-0.423801
PC aa C36:4	Dodecanedioylcarnitine	-0.627982
PC aa C36:6	Dodecanedioylcarnitine	0.404456
PC aa C38:0	Dodecanedioylcarnitine	0.506457
PC aa C38:1	Dodecanedioylcarnitine	0.62516
PC aa C38:4	Dodecanedioylcarnitine	-0.615252
PC aa C38:5	Dodecanedioylcarnitine	-0.510198
PC aa C38:6	Dodecanedioylcarnitine	-0.551117
PC aa C40:1	Dodecanedioylcarnitine	0.649069
PC aa C40:2	Dodecanedioylcarnitine	0.688547
PC aa C40:3	Dodecanedioylcarnitine	0.689093
PC aa C40:5	Dodecanedioylcarnitine	-0.511683
PC aa C40:6	Dodecanedioylcarnitine	-0.521106
PC aa C42:0	Dodecanedioylcarnitine	0.630794
PC aa C42:1	Dodecanedioylcarnitine	0.62931
PC aa C42:2	Dodecanedioylcarnitine	0.665766
PC aa C42:4	Dodecanedioylcarnitine	0.614843
PC aa C42:5	Dodecanedioylcarnitine	0.58857
PC aa C42:6	Dodecanedioylcarnitine	0.565017
PC ae C30:0	Dodecanedioylcarnitine	0.55702
PC ae C30:2	Dodecanedioylcarnitine	0.65361
PC ae C32:2	Dodecanedioylcarnitine	0.435114
PC ae C34:3	Dodecanedioylcarnitine	-0.519735
PC ae C36:0	Dodecanedioylcarnitine	0.320953
PC ae C36:1	Dodecanedioylcarnitine	0.659336
PC ae C36:2	Dodecanedioylcarnitine	0.486938
PC ae C36:4	Dodecanedioylcarnitine	-0.601973
PC ae C36:5	Dodecanedioylcarnitine	-0.569786
PC ae C38:0	Dodecanedioylcarnitine	0.33542
PC ae C38:1	Dodecanedioylcarnitine	0.687673
PC ae C38:2	Dodecanedioylcarnitine	0.655709
PC ae C38:3	Dodecanedioylcarnitine	0.61244
PC ae C38:5	Dodecanedioylcarnitine	-0.518665
PC ae C38:6	Dodecanedioylcarnitine	-0.514243
PC ae C40:1	Dodecanedioylcarnitine	0.529209
PC ae C40:2	Dodecanedioylcarnitine	0.637126
PC ae C40:3	Dodecanedioylcarnitine	0.651467
PC ae C40:4	Dodecanedioylcarnitine	0.556444
PC ae C40:5	Dodecanedioylcarnitine	0.509142
PC ae C42:0	Dodecanedioylcarnitine	0.668244
PC ae C42:1	Dodecanedioylcarnitine	0.649196
PC ae C42:2	Dodecanedioylcarnitine	0.620409
PC ae C42:3	Dodecanedioylcarnitine	0.578437
PC ae C42:4	Dodecanedioylcarnitine	0.530513
PC ae C42:5	Dodecanedioylcarnitine	0.449388
PC ae C44:3	Dodecanedioylcarnitine	0.657586
PC ae C44:4	Dodecanedioylcarnitine	0.560122
Putrescine	Dodecanedioylcarnitine	0.462375
Serotonin	Dodecanedioylcarnitine	0.584557
SM (OH) C14:1	Dodecanedioylcarnitine	0.36953
SM (OH) C22:2	Dodecanedioylcarnitine	0.544583
SM C24:0	Dodecanedioylcarnitine	0.541256
SM C24:1	Dodecanedioylcarnitine	0.530238
SM C26:0	Dodecanedioylcarnitine	0.572419
SM C26:1	Dodecanedioylcarnitine	0.515391
Spermidine	Dodecanedioylcarnitine	0.561722
Taurine	Dodecanedioylcarnitine	0.516952
Acetylcarnitine	Glutamate	-0.683518
Aspartate	Glutamate	0.741169
Butyrylcarnitine	Glutamate	0.67511
Decadienylcarnitine	Glutamate	0.546345
Decanoylcarnitine	Glutamate	0.475992
Decenoylcarnitine	Glutamate	0.465232
Dodecanedioylcarnitine	Glutamate	0.676081
Glutamate	Glutamate	1
Glutamine	Glutamate	-0.878544
Hexadecenoylcarnitine	Glutamate	0.467805
lysoPC a C14:0	Glutamate	0.661393
lysoPC a C16:0	Glutamate	0.746142
lysoPC a C16:1	Glutamate	0.709492
lysoPC a C17:0	Glutamate	0.764934
lysoPC a C18:0	Glutamate	0.758839
lysoPC a C18:1	Glutamate	0.743288
lysoPC a C24:0	Glutamate	0.745196
lysoPC a C26:0	Glutamate	0.751658
lysoPC a C26:1	Glutamate	0.619922
lysoPC a C28:0	Glutamate	0.769607
lysoPC a C28:1	Glutamate	0.725232
Methionine	Glutamate	-0.675649
Methionine sulfoxide	Glutamate	0.803576
Octanoylcarnitine	Glutamate	0.614574
Ornithine	Glutamate	0.780749
PC aa C24:0	Glutamate	0.716317
PC aa C26:0	Glutamate	0.510018
PC aa C32:3	Glutamate	0.447321
PC aa C36:0	Glutamate	0.71415
PC aa C36:3	Glutamate	-0.341528
PC aa C36:4	Glutamate	-0.629081
PC aa C36:6	Glutamate	0.651397
PC aa C38:0	Glutamate	0.709798
PC aa C38:1	Glutamate	0.781265
PC aa C38:4	Glutamate	-0.601641
PC aa C38:5	Glutamate	-0.504102
PC aa C38:6	Glutamate	-0.489867
PC aa C40:1	Glutamate	0.804222
PC aa C40:2	Glutamate	0.844963
PC aa C40:3	Glutamate	0.852548
PC aa C40:5	Glutamate	-0.477037
PC aa C40:6	Glutamate	-0.461597
PC aa C42:0	Glutamate	0.716785
PC aa C42:1	Glutamate	0.734571
PC aa C42:2	Glutamate	0.78818
PC aa C42:4	Glutamate	0.827831
PC aa C42:5	Glutamate	0.765073
PC aa C42:6	Glutamate	0.701174
PC ae C30:0	Glutamate	0.68168
PC ae C30:2	Glutamate	0.771048
PC ae C32:2	Glutamate	0.50537
PC ae C34:3	Glutamate	-0.427418
PC ae C36:0	Glutamate	0.50389
PC ae C36:1	Glutamate	0.827311
PC ae C36:2	Glutamate	0.625796
PC ae C36:4	Glutamate	-0.584182
PC ae C36:5	Glutamate	-0.532076
PC ae C38:0	Glutamate	0.621685
PC ae C38:1	Glutamate	0.867319
PC ae C38:2	Glutamate	0.849015
PC ae C38:3	Glutamate	0.860393
PC ae C38:5	Glutamate	-0.473791
PC ae C38:6	Glutamate	-0.459734
PC ae C40:1	Glutamate	0.728525
PC ae C40:2	Glutamate	0.856262
PC ae C40:3	Glutamate	0.887808
PC ae C40:4	Glutamate	0.809555
PC ae C40:5	Glutamate	0.752394
PC ae C42:0	Glutamate	0.766479
PC ae C42:1	Glutamate	0.795046
PC ae C42:2	Glutamate	0.776457
PC ae C42:3	Glutamate	0.75553
PC ae C42:4	Glutamate	0.729938
PC ae C42:5	Glutamate	0.654391
PC ae C44:3	Glutamate	0.819152
PC ae C44:4	Glutamate	0.68709
Putrescine	Glutamate	0.560782
Serotonin	Glutamate	0.68815
SM (OH) C14:1	Glutamate	0.590033
SM (OH) C22:2	Glutamate	0.695698
SM C24:0	Glutamate	0.694996
SM C24:1	Glutamate	0.681259
SM C26:0	Glutamate	0.570342
SM C26:1	Glutamate	0.649483
Spermidine	Glutamate	0.772773
Taurine	Glutamate	0.842415
Acetylcarnitine	Glutamine	0.727565
Aspartate	Glutamine	-0.628708
Butyrylcarnitine	Glutamine	-0.679296
Decadienylcarnitine	Glutamine	-0.535555
Decanoylcarnitine	Glutamine	-0.490838
Decenoylcarnitine	Glutamine	-0.440537
Dodecanedioylcarnitine	Glutamine	-0.71329
Glutamate	Glutamine	-0.878544
Glutamine	Glutamine	1
Hexadecenoylcarnitine	Glutamine	-0.454915
lysoPC a C14:0	Glutamine	-0.659896
lysoPC a C16:0	Glutamine	-0.65113
lysoPC a C16:1	Glutamine	-0.686006
lysoPC a C17:0	Glutamine	-0.69068
lysoPC a C18:0	Glutamine	-0.655055
lysoPC a C18:1	Glutamine	-0.668453
lysoPC a C24:0	Glutamine	-0.690641
lysoPC a C26:0	Glutamine	-0.723298
lysoPC a C26:1	Glutamine	-0.566101
lysoPC a C28:0	Glutamine	-0.742189
lysoPC a C28:1	Glutamine	-0.684366
Methionine	Glutamine	0.749321
Methionine sulfoxide	Glutamine	-0.783649
Octanoylcarnitine	Glutamine	-0.630476
Ornithine	Glutamine	-0.672387
PC aa C24:0	Glutamine	-0.676061
PC aa C26:0	Glutamine	-0.469085
PC aa C32:3	Glutamine	-0.381139
PC aa C36:0	Glutamine	-0.71587
PC aa C36:3	Glutamine	0.404055
PC aa C36:4	Glutamine	0.654376
PC aa C36:6	Glutamine	-0.636473
PC aa C38:0	Glutamine	-0.676319
PC aa C38:1	Glutamine	-0.775511
PC aa C38:4	Glutamine	0.634788
PC aa C38:5	Glutamine	0.531728
PC aa C38:6	Glutamine	0.534657
PC aa C40:1	Glutamine	-0.775644
PC aa C40:2	Glutamine	-0.806025
PC aa C40:3	Glutamine	-0.812645
PC aa C40:5	Glutamine	0.506294
PC aa C40:6	Glutamine	0.498256
PC aa C42:0	Glutamine	-0.701475
PC aa C42:1	Glutamine	-0.725263
PC aa C42:2	Glutamine	-0.756394
PC aa C42:4	Glutamine	-0.790263
PC aa C42:5	Glutamine	-0.736464
PC aa C42:6	Glutamine	-0.651443
PC ae C30:0	Glutamine	-0.661612
PC ae C30:2	Glutamine	-0.734118
PC ae C32:2	Glutamine	-0.448443
PC ae C34:3	Glutamine	0.500656
PC ae C36:0	Glutamine	-0.44163
PC ae C36:1	Glutamine	-0.800789
PC ae C36:2	Glutamine	-0.616642
PC ae C36:4	Glutamine	0.621827
PC ae C36:5	Glutamine	0.579452
PC ae C38:0	Glutamine	-0.570678
PC ae C38:1	Glutamine	-0.824439
PC ae C38:2	Glutamine	-0.812245
PC ae C38:3	Glutamine	-0.823975
PC ae C38:5	Glutamine	0.542915
PC ae C38:6	Glutamine	0.515892
PC ae C40:1	Glutamine	-0.705015
PC ae C40:2	Glutamine	-0.826839
PC ae C40:3	Glutamine	-0.850276
PC ae C40:4	Glutamine	-0.776881
PC ae C40:5	Glutamine	-0.72145
PC ae C42:0	Glutamine	-0.745173
PC ae C42:1	Glutamine	-0.749476
PC ae C42:2	Glutamine	-0.748737
PC ae C42:3	Glutamine	-0.732575
PC ae C42:4	Glutamine	-0.70357
PC ae C42:5	Glutamine	-0.628453
PC ae C44:3	Glutamine	-0.782321
PC ae C44:4	Glutamine	-0.645886
Putrescine	Glutamine	-0.597213
Serotonin	Glutamine	-0.676697
SM (OH) C14:1	Glutamine	-0.527521
SM (OH) C22:2	Glutamine	-0.674214
SM C24:0	Glutamine	-0.639689
SM C24:1	Glutamine	-0.638968
SM C26:0	Glutamine	-0.595682
SM C26:1	Glutamine	-0.629684
Spermidine	Glutamine	-0.743715
Taurine	Glutamine	-0.805734
Acetylcarnitine	Hexadecenoylcarnitine	-0.205554
Aspartate	Hexadecenoylcarnitine	0.313565
Butyrylcarnitine	Hexadecenoylcarnitine	0.296771
Decadienylcarnitine	Hexadecenoylcarnitine	0.166199
Decanoylcarnitine	Hexadecenoylcarnitine	0.50412
Decenoylcarnitine	Hexadecenoylcarnitine	0.511847
Dodecanedioylcarnitine	Hexadecenoylcarnitine	0.469474
Glutamate	Hexadecenoylcarnitine	0.467805
Glutamine	Hexadecenoylcarnitine	-0.454915
Hexadecenoylcarnitine	Hexadecenoylcarnitine	1
lysoPC a C14:0	Hexadecenoylcarnitine	0.267827
lysoPC a C16:0	Hexadecenoylcarnitine	0.321942
lysoPC a C16:1	Hexadecenoylcarnitine	0.405254
lysoPC a C17:0	Hexadecenoylcarnitine	0.36606
lysoPC a C18:0	Hexadecenoylcarnitine	0.300598
lysoPC a C18:1	Hexadecenoylcarnitine	0.382498
lysoPC a C24:0	Hexadecenoylcarnitine	0.455487
lysoPC a C26:0	Hexadecenoylcarnitine	0.481538
lysoPC a C26:1	Hexadecenoylcarnitine	0.444465
lysoPC a C28:0	Hexadecenoylcarnitine	0.44188
lysoPC a C28:1	Hexadecenoylcarnitine	0.458759
Methionine	Hexadecenoylcarnitine	-0.3493
Methionine sulfoxide	Hexadecenoylcarnitine	0.338098
Octanoylcarnitine	Hexadecenoylcarnitine	0.559033
Ornithine	Hexadecenoylcarnitine	0.236955
PC aa C24:0	Hexadecenoylcarnitine	0.501735
PC aa C26:0	Hexadecenoylcarnitine	0.411274
PC aa C32:3	Hexadecenoylcarnitine	0.450078
PC aa C36:0	Hexadecenoylcarnitine	0.381996
PC aa C36:3	Hexadecenoylcarnitine	-0.0449801
PC aa C36:4	Hexadecenoylcarnitine	-0.185476
PC aa C36:6	Hexadecenoylcarnitine	0.389829
PC aa C38:0	Hexadecenoylcarnitine	0.380505
PC aa C38:1	Hexadecenoylcarnitine	0.4212
PC aa C38:4	Hexadecenoylcarnitine	-0.198575
PC aa C38:5	Hexadecenoylcarnitine	-0.115229
PC aa C38:6	Hexadecenoylcarnitine	-0.164325
PC aa C40:1	Hexadecenoylcarnitine	0.491754
PC aa C40:2	Hexadecenoylcarnitine	0.473836
PC aa C40:3	Hexadecenoylcarnitine	0.498262
PC aa C40:5	Hexadecenoylcarnitine	-0.0892725
PC aa C40:6	Hexadecenoylcarnitine	-0.157976
PC aa C42:0	Hexadecenoylcarnitine	0.500363
PC aa C42:1	Hexadecenoylcarnitine	0.508195
PC aa C42:2	Hexadecenoylcarnitine	0.516183
PC aa C42:4	Hexadecenoylcarnitine	0.45941
PC aa C42:5	Hexadecenoylcarnitine	0.522597
PC aa C42:6	Hexadecenoylcarnitine	0.488555
PC ae C30:0	Hexadecenoylcarnitine	0.41184
PC ae C30:2	Hexadecenoylcarnitine	0.497202
PC ae C32:2	Hexadecenoylcarnitine	0.497248
PC ae C34:3	Hexadecenoylcarnitine	-0.167586
PC ae C36:0	Hexadecenoylcarnitine	0.462689
PC ae C36:1	Hexadecenoylcarnitine	0.430177
PC ae C36:2	Hexadecenoylcarnitine	0.32493
PC ae C36:4	Hexadecenoylcarnitine	-0.190005
PC ae C36:5	Hexadecenoylcarnitine	-0.179843
PC ae C38:0	Hexadecenoylcarnitine	0.435476
PC ae C38:1	Hexadecenoylcarnitine	0.444148
PC ae C38:2	Hexadecenoylcarnitine	0.427205
PC ae C38:3	Hexadecenoylcarnitine	0.488752
PC ae C38:5	Hexadecenoylcarnitine	-0.152107
PC ae C38:6	Hexadecenoylcarnitine	-0.179704
PC ae C40:1	Hexadecenoylcarnitine	0.434336
PC ae C40:2	Hexadecenoylcarnitine	0.513375
PC ae C40:3	Hexadecenoylcarnitine	0.480896
PC ae C40:4	Hexadecenoylcarnitine	0.497778
PC ae C40:5	Hexadecenoylcarnitine	0.468604
PC ae C42:0	Hexadecenoylcarnitine	0.519924
PC ae C42:1	Hexadecenoylcarnitine	0.491947
PC ae C42:2	Hexadecenoylcarnitine	0.482067
PC ae C42:3	Hexadecenoylcarnitine	0.480931
PC ae C42:4	Hexadecenoylcarnitine	0.508928
PC ae C42:5	Hexadecenoylcarnitine	0.465368
PC ae C44:3	Hexadecenoylcarnitine	0.503297
PC ae C44:4	Hexadecenoylcarnitine	0.538123
Putrescine	Hexadecenoylcarnitine	0.357636
Serotonin	Hexadecenoylcarnitine	0.459315
SM (OH) C14:1	Hexadecenoylcarnitine	0.317692
SM (OH) C22:2	Hexadecenoylcarnitine	0.288229
SM C24:0	Hexadecenoylcarnitine	0.404336
SM C24:1	Hexadecenoylcarnitine	0.413123
SM C26:0	Hexadecenoylcarnitine	0.305589
SM C26:1	Hexadecenoylcarnitine	0.361325
Spermidine	Hexadecenoylcarnitine	0.440241
Taurine	Hexadecenoylcarnitine	0.359501
Acetylcarnitine	lysoPC a C14:0	-0.55299
Aspartate	lysoPC a C14:0	0.53205
Butyrylcarnitine	lysoPC a C14:0	0.540028
Decadienylcarnitine	lysoPC a C14:0	0.42839
Decanoylcarnitine	lysoPC a C14:0	0.324335
Decenoylcarnitine	lysoPC a C14:0	0.224843
Dodecanedioylcarnitine	lysoPC a C14:0	0.471688
Glutamate	lysoPC a C14:0	0.661393
Glutamine	lysoPC a C14:0	-0.659896
Hexadecenoylcarnitine	lysoPC a C14:0	0.267827
lysoPC a C14:0	lysoPC a C14:0	1
lysoPC a C16:0	lysoPC a C14:0	0.810201
lysoPC a C16:1	lysoPC a C14:0	0.845063
lysoPC a C17:0	lysoPC a C14:0	0.818865
lysoPC a C18:0	lysoPC a C14:0	0.79505
lysoPC a C18:1	lysoPC a C14:0	0.773449
lysoPC a C24:0	lysoPC a C14:0	0.69241
lysoPC a C26:0	lysoPC a C14:0	0.672
lysoPC a C26:1	lysoPC a C14:0	0.628299
lysoPC a C28:0	lysoPC a C14:0	0.704879
lysoPC a C28:1	lysoPC a C14:0	0.734748
Methionine	lysoPC a C14:0	-0.534257
Methionine sulfoxide	lysoPC a C14:0	0.665306
Octanoylcarnitine	lysoPC a C14:0	0.37157
Ornithine	lysoPC a C14:0	0.722339
PC aa C24:0	lysoPC a C14:0	0.692643
PC aa C26:0	lysoPC a C14:0	0.596783
PC aa C32:3	lysoPC a C14:0	0.627413
PC aa C36:0	lysoPC a C14:0	0.679784
PC aa C36:3	lysoPC a C14:0	-0.0535408
PC aa C36:4	lysoPC a C14:0	-0.388485
PC aa C36:6	lysoPC a C14:0	0.83108
PC aa C38:0	lysoPC a C14:0	0.77418
PC aa C38:1	lysoPC a C14:0	0.739621
PC aa C38:4	lysoPC a C14:0	-0.381908
PC aa C38:5	lysoPC a C14:0	-0.253314
PC aa C38:6	lysoPC a C14:0	-0.232957
PC aa C40:1	lysoPC a C14:0	0.719048
PC aa C40:2	lysoPC a C14:0	0.720236
PC aa C40:3	lysoPC a C14:0	0.709677
PC aa C40:5	lysoPC a C14:0	-0.2113
PC aa C40:6	lysoPC a C14:0	-0.168703
PC aa C42:0	lysoPC a C14:0	0.732893
PC aa C42:1	lysoPC a C14:0	0.732779
PC aa C42:2	lysoPC a C14:0	0.727584
PC aa C42:4	lysoPC a C14:0	0.757296
PC aa C42:5	lysoPC a C14:0	0.734983
PC aa C42:6	lysoPC a C14:0	0.75028
PC ae C30:0	lysoPC a C14:0	0.829239
PC ae C30:2	lysoPC a C14:0	0.70318
PC ae C32:2	lysoPC a C14:0	0.59241
PC ae C34:3	lysoPC a C14:0	-0.208514
PC ae C36:0	lysoPC a C14:0	0.578846
PC ae C36:1	lysoPC a C14:0	0.747491
PC ae C36:2	lysoPC a C14:0	0.774393
PC ae C36:4	lysoPC a C14:0	-0.352263
PC ae C36:5	lysoPC a C14:0	-0.324478
PC ae C38:0	lysoPC a C14:0	0.717205
PC ae C38:1	lysoPC a C14:0	0.721165
PC ae C38:2	lysoPC a C14:0	0.741423
PC ae C38:3	lysoPC a C14:0	0.764105
PC ae C38:5	lysoPC a C14:0	-0.249687
PC ae C38:6	lysoPC a C14:0	-0.218529
PC ae C40:1	lysoPC a C14:0	0.77348
PC ae C40:2	lysoPC a C14:0	0.758937
PC ae C40:3	lysoPC a C14:0	0.748627
PC ae C40:4	lysoPC a C14:0	0.755018
PC ae C40:5	lysoPC a C14:0	0.719299
PC ae C42:0	lysoPC a C14:0	0.759091
PC ae C42:1	lysoPC a C14:0	0.714181
PC ae C42:2	lysoPC a C14:0	0.748179
PC ae C42:3	lysoPC a C14:0	0.763922
PC ae C42:4	lysoPC a C14:0	0.727906
PC ae C42:5	lysoPC a C14:0	0.667864
PC ae C44:3	lysoPC a C14:0	0.707569
PC ae C44:4	lysoPC a C14:0	0.693634
Putrescine	lysoPC a C14:0	0.448917
Serotonin	lysoPC a C14:0	0.563058
SM (OH) C14:1	lysoPC a C14:0	0.675775
SM (OH) C22:2	lysoPC a C14:0	0.769264
SM C24:0	lysoPC a C14:0	0.708674
SM C24:1	lysoPC a C14:0	0.681433
SM C26:0	lysoPC a C14:0	0.562657
SM C26:1	lysoPC a C14:0	0.663365
Spermidine	lysoPC a C14:0	0.61957
Taurine	lysoPC a C14:0	0.703783
Acetylcarnitine	lysoPC a C16:0	-0.446741
Aspartate	lysoPC a C16:0	0.611532
Butyrylcarnitine	lysoPC a C16:0	0.570147
Decadienylcarnitine	lysoPC a C16:0	0.426775
Decanoylcarnitine	lysoPC a C16:0	0.371592
Decenoylcarnitine	lysoPC a C16:0	0.300517
Dodecanedioylcarnitine	lysoPC a C16:0	0.455542
Glutamate	lysoPC a C16:0	0.746142
Glutamine	lysoPC a C16:0	-0.65113
Hexadecenoylcarnitine	lysoPC a C16:0	0.321942
lysoPC a C14:0	lysoPC a C16:0	0.810201
lysoPC a C16:0	lysoPC a C16:0	1
lysoPC a C16:1	lysoPC a C16:0	0.811646
lysoPC a C17:0	lysoPC a C16:0	0.914131
lysoPC a C18:0	lysoPC a C16:0	0.966722
lysoPC a C18:1	lysoPC a C16:0	0.865444
lysoPC a C24:0	lysoPC a C16:0	0.720572
lysoPC a C26:0	lysoPC a C16:0	0.692344
lysoPC a C26:1	lysoPC a C16:0	0.653263
lysoPC a C28:0	lysoPC a C16:0	0.720216
lysoPC a C28:1	lysoPC a C16:0	0.740349
Methionine	lysoPC a C16:0	-0.508676
Methionine sulfoxide	lysoPC a C16:0	0.603942
Octanoylcarnitine	lysoPC a C16:0	0.410534
Ornithine	lysoPC a C16:0	0.701156
PC aa C24:0	lysoPC a C16:0	0.684542
PC aa C26:0	lysoPC a C16:0	0.590018
PC aa C32:3	lysoPC a C16:0	0.636775
PC aa C36:0	lysoPC a C16:0	0.650744
PC aa C36:3	lysoPC a C16:0	-0.0451851
PC aa C36:4	lysoPC a C16:0	-0.340757
PC aa C36:6	lysoPC a C16:0	0.716896
PC aa C38:0	lysoPC a C16:0	0.750893
PC aa C38:1	lysoPC a C16:0	0.720431
PC aa C38:4	lysoPC a C16:0	-0.324265
PC aa C38:5	lysoPC a C16:0	-0.23199
PC aa C38:6	lysoPC a C16:0	-0.214239
PC aa C40:1	lysoPC a C16:0	0.713864
PC aa C40:2	lysoPC a C16:0	0.757154
PC aa C40:3	lysoPC a C16:0	0.754213
PC aa C40:5	lysoPC a C16:0	-0.174752
PC aa C40:6	lysoPC a C16:0	-0.177814
PC aa C42:0	lysoPC a C16:0	0.695676
PC aa C42:1	lysoPC a C16:0	0.705597
PC aa C42:2	lysoPC a C16:0	0.722503
PC aa C42:4	lysoPC a C16:0	0.763585
PC aa C42:5	lysoPC a C16:0	0.765855
PC aa C42:6	lysoPC a C16:0	0.750378
PC ae C30:0	lysoPC a C16:0	0.715447
PC ae C30:2	lysoPC a C16:0	0.710223
PC ae C32:2	lysoPC a C16:0	0.609976
PC ae C34:3	lysoPC a C16:0	-0.176557
PC ae C36:0	lysoPC a C16:0	0.586071
PC ae C36:1	lysoPC a C16:0	0.771614
PC ae C36:2	lysoPC a C16:0	0.757907
PC ae C36:4	lysoPC a C16:0	-0.311355
PC ae C36:5	lysoPC a C16:0	-0.290686
PC ae C38:0	lysoPC a C16:0	0.723331
PC ae C38:1	lysoPC a C16:0	0.775524
PC ae C38:2	lysoPC a C16:0	0.791618
PC ae C38:3	lysoPC a C16:0	0.81782
PC ae C38:5	lysoPC a C16:0	-0.233551
PC ae C38:6	lysoPC a C16:0	-0.206211
PC ae C40:1	lysoPC a C16:0	0.781189
PC ae C40:2	lysoPC a C16:0	0.798232
PC ae C40:3	lysoPC a C16:0	0.810241
PC ae C40:4	lysoPC a C16:0	0.784995
PC ae C40:5	lysoPC a C16:0	0.761144
PC ae C42:0	lysoPC a C16:0	0.744195
PC ae C42:1	lysoPC a C16:0	0.747706
PC ae C42:2	lysoPC a C16:0	0.76241
PC ae C42:3	lysoPC a C16:0	0.779039
PC ae C42:4	lysoPC a C16:0	0.751322
PC ae C42:5	lysoPC a C16:0	0.684443
PC ae C44:3	lysoPC a C16:0	0.739995
PC ae C44:4	lysoPC a C16:0	0.694624
Putrescine	lysoPC a C16:0	0.36187
Serotonin	lysoPC a C16:0	0.483246
SM (OH) C14:1	lysoPC a C16:0	0.713574
SM (OH) C22:2	lysoPC a C16:0	0.769342
SM C24:0	lysoPC a C16:0	0.787026
SM C24:1	lysoPC a C16:0	0.736087
SM C26:0	lysoPC a C16:0	0.550885
SM C26:1	lysoPC a C16:0	0.690548
Spermidine	lysoPC a C16:0	0.663338
Taurine	lysoPC a C16:0	0.676256
Acetylcarnitine	lysoPC a C16:1	-0.58226
Aspartate	lysoPC a C16:1	0.591498
Butyrylcarnitine	lysoPC a C16:1	0.611578
Decadienylcarnitine	lysoPC a C16:1	0.498433
Decanoylcarnitine	lysoPC a C16:1	0.444747
Decenoylcarnitine	lysoPC a C16:1	0.383446
Dodecanedioylcarnitine	lysoPC a C16:1	0.574742
Glutamate	lysoPC a C16:1	0.709492
Glutamine	lysoPC a C16:1	-0.686006
Hexadecenoylcarnitine	lysoPC a C16:1	0.405254
lysoPC a C14:0	lysoPC a C16:1	0.845063
lysoPC a C16:0	lysoPC a C16:1	0.811646
lysoPC a C16:1	lysoPC a C16:1	1
lysoPC a C17:0	lysoPC a C16:1	0.820582
lysoPC a C18:0	lysoPC a C16:1	0.796583
lysoPC a C18:1	lysoPC a C16:1	0.873821
lysoPC a C24:0	lysoPC a C16:1	0.778402
lysoPC a C26:0	lysoPC a C16:1	0.757673
lysoPC a C26:1	lysoPC a C16:1	0.716557
lysoPC a C28:0	lysoPC a C16:1	0.758631
lysoPC a C28:1	lysoPC a C16:1	0.780197
Methionine	lysoPC a C16:1	-0.601308
Methionine sulfoxide	lysoPC a C16:1	0.680346
Octanoylcarnitine	lysoPC a C16:1	0.498365
Ornithine	lysoPC a C16:1	0.707021
PC aa C24:0	lysoPC a C16:1	0.739255
PC aa C26:0	lysoPC a C16:1	0.638321
PC aa C32:3	lysoPC a C16:1	0.558588
PC aa C36:0	lysoPC a C16:1	0.686799
PC aa C36:3	lysoPC a C16:1	-0.0915178
PC aa C36:4	lysoPC a C16:1	-0.433627
PC aa C36:6	lysoPC a C16:1	0.781479
PC aa C38:0	lysoPC a C16:1	0.731378
PC aa C38:1	lysoPC a C16:1	0.742002
PC aa C38:4	lysoPC a C16:1	-0.425137
PC aa C38:5	lysoPC a C16:1	-0.254484
PC aa C38:6	lysoPC a C16:1	-0.297544
PC aa C40:1	lysoPC a C16:1	0.763289
PC aa C40:2	lysoPC a C16:1	0.786325
PC aa C40:3	lysoPC a C16:1	0.782229
PC aa C40:5	lysoPC a C16:1	-0.249075
PC aa C40:6	lysoPC a C16:1	-0.249835
PC aa C42:0	lysoPC a C16:1	0.774043
PC aa C42:1	lysoPC a C16:1	0.786245
PC aa C42:2	lysoPC a C16:1	0.800041
PC aa C42:4	lysoPC a C16:1	0.810558
PC aa C42:5	lysoPC a C16:1	0.810431
PC aa C42:6	lysoPC a C16:1	0.831491
PC ae C30:0	lysoPC a C16:1	0.774916
PC ae C30:2	lysoPC a C16:1	0.769134
PC ae C32:2	lysoPC a C16:1	0.678703
PC ae C34:3	lysoPC a C16:1	-0.275046
PC ae C36:0	lysoPC a C16:1	0.640777
PC ae C36:1	lysoPC a C16:1	0.802729
PC ae C36:2	lysoPC a C16:1	0.767143
PC ae C36:4	lysoPC a C16:1	-0.42123
PC ae C36:5	lysoPC a C16:1	-0.38684
PC ae C38:0	lysoPC a C16:1	0.745589
PC ae C38:1	lysoPC a C16:1	0.788557
PC ae C38:2	lysoPC a C16:1	0.810835
PC ae C38:3	lysoPC a C16:1	0.817105
PC ae C38:5	lysoPC a C16:1	-0.32216
PC ae C38:6	lysoPC a C16:1	-0.306977
PC ae C40:1	lysoPC a C16:1	0.802652
PC ae C40:2	lysoPC a C16:1	0.803571
PC ae C40:3	lysoPC a C16:1	0.822705
PC ae C40:4	lysoPC a C16:1	0.817297
PC ae C40:5	lysoPC a C16:1	0.776639
PC ae C42:0	lysoPC a C16:1	0.800242
PC ae C42:1	lysoPC a C16:1	0.805035
PC ae C42:2	lysoPC a C16:1	0.815862
PC ae C42:3	lysoPC a C16:1	0.834891
PC ae C42:4	lysoPC a C16:1	0.803737
PC ae C42:5	lysoPC a C16:1	0.725623
PC ae C44:3	lysoPC a C16:1	0.77882
PC ae C44:4	lysoPC a C16:1	0.793774
Putrescine	lysoPC a C16:1	0.529852
Serotonin	lysoPC a C16:1	0.589722
SM (OH) C14:1	lysoPC a C16:1	0.641091
SM (OH) C22:2	lysoPC a C16:1	0.763111
SM C24:0	lysoPC a C16:1	0.710923
SM C24:1	lysoPC a C16:1	0.717827
SM C26:0	lysoPC a C16:1	0.635225
SM C26:1	lysoPC a C16:1	0.704099
Spermidine	lysoPC a C16:1	0.668292
Taurine	lysoPC a C16:1	0.718806
Acetylcarnitine	lysoPC a C17:0	-0.579503
Aspartate	lysoPC a C17:0	0.644387
Butyrylcarnitine	lysoPC a C17:0	0.593755
Decadienylcarnitine	lysoPC a C17:0	0.452204
Decanoylcarnitine	lysoPC a C17:0	0.409104
Decenoylcarnitine	lysoPC a C17:0	0.339451
Dodecanedioylcarnitine	lysoPC a C17:0	0.526006
Glutamate	lysoPC a C17:0	0.764934
Glutamine	lysoPC a C17:0	-0.69068
Hexadecenoylcarnitine	lysoPC a C17:0	0.36606
lysoPC a C14:0	lysoPC a C17:0	0.818865
lysoPC a C16:0	lysoPC a C17:0	0.914131
lysoPC a C16:1	lysoPC a C17:0	0.820582
lysoPC a C17:0	lysoPC a C17:0	1
lysoPC a C18:0	lysoPC a C17:0	0.906589
lysoPC a C18:1	lysoPC a C17:0	0.874744
lysoPC a C24:0	lysoPC a C17:0	0.792843
lysoPC a C26:0	lysoPC a C17:0	0.763607
lysoPC a C26:1	lysoPC a C17:0	0.710801
lysoPC a C28:0	lysoPC a C17:0	0.792627
lysoPC a C28:1	lysoPC a C17:0	0.806485
Methionine	lysoPC a C17:0	-0.61094
Methionine sulfoxide	lysoPC a C17:0	0.700834
Octanoylcarnitine	lysoPC a C17:0	0.480865
Ornithine	lysoPC a C17:0	0.755596
PC aa C24:0	lysoPC a C17:0	0.751602
PC aa C26:0	lysoPC a C17:0	0.63936
PC aa C32:3	lysoPC a C17:0	0.672427
PC aa C36:0	lysoPC a C17:0	0.750431
PC aa C36:3	lysoPC a C17:0	-0.138859
PC aa C36:4	lysoPC a C17:0	-0.493562
PC aa C36:6	lysoPC a C17:0	0.736506
PC aa C38:0	lysoPC a C17:0	0.810276
PC aa C38:1	lysoPC a C17:0	0.804212
PC aa C38:4	lysoPC a C17:0	-0.4697
PC aa C38:5	lysoPC a C17:0	-0.350946
PC aa C38:6	lysoPC a C17:0	-0.326288
PC aa C40:1	lysoPC a C17:0	0.776744
PC aa C40:2	lysoPC a C17:0	0.816553
PC aa C40:3	lysoPC a C17:0	0.810257
PC aa C40:5	lysoPC a C17:0	-0.318747
PC aa C40:6	lysoPC a C17:0	-0.292293
PC aa C42:0	lysoPC a C17:0	0.748551
PC aa C42:1	lysoPC a C17:0	0.773778
PC aa C42:2	lysoPC a C17:0	0.79537
PC aa C42:4	lysoPC a C17:0	0.829821
PC aa C42:5	lysoPC a C17:0	0.813717
PC aa C42:6	lysoPC a C17:0	0.791259
PC ae C30:0	lysoPC a C17:0	0.806107
PC ae C30:2	lysoPC a C17:0	0.790481
PC ae C32:2	lysoPC a C17:0	0.681368
PC ae C34:3	lysoPC a C17:0	-0.204263
PC ae C36:0	lysoPC a C17:0	0.582142
PC ae C36:1	lysoPC a C17:0	0.862929
PC ae C36:2	lysoPC a C17:0	0.860793
PC ae C36:4	lysoPC a C17:0	-0.407082
PC ae C36:5	lysoPC a C17:0	-0.385784
PC ae C38:0	lysoPC a C17:0	0.750848
PC ae C38:1	lysoPC a C17:0	0.835948
PC ae C38:2	lysoPC a C17:0	0.860102
PC ae C38:3	lysoPC a C17:0	0.864717
PC ae C38:5	lysoPC a C17:0	-0.322992
PC ae C38:6	lysoPC a C17:0	-0.298784
PC ae C40:1	lysoPC a C17:0	0.80785
PC ae C40:2	lysoPC a C17:0	0.855385
PC ae C40:3	lysoPC a C17:0	0.835454
PC ae C40:4	lysoPC a C17:0	0.819676
PC ae C40:5	lysoPC a C17:0	0.79508
PC ae C42:0	lysoPC a C17:0	0.795454
PC ae C42:1	lysoPC a C17:0	0.79972
PC ae C42:2	lysoPC a C17:0	0.822173
PC ae C42:3	lysoPC a C17:0	0.834316
PC ae C42:4	lysoPC a C17:0	0.777709
PC ae C42:5	lysoPC a C17:0	0.719496
PC ae C44:3	lysoPC a C17:0	0.818445
PC ae C44:4	lysoPC a C17:0	0.744396
Putrescine	lysoPC a C17:0	0.506999
Serotonin	lysoPC a C17:0	0.596327
SM (OH) C14:1	lysoPC a C17:0	0.76802
SM (OH) C22:2	lysoPC a C17:0	0.797129
SM C24:0	lysoPC a C17:0	0.740244
SM C24:1	lysoPC a C17:0	0.727084
SM C26:0	lysoPC a C17:0	0.581091
SM C26:1	lysoPC a C17:0	0.718563
Spermidine	lysoPC a C17:0	0.731554
Taurine	lysoPC a C17:0	0.753651
Acetylcarnitine	lysoPC a C18:0	-0.4828
Aspartate	lysoPC a C18:0	0.60367
Butyrylcarnitine	lysoPC a C18:0	0.612176
Decadienylcarnitine	lysoPC a C18:0	0.442934
Decanoylcarnitine	lysoPC a C18:0	0.353709
Decenoylcarnitine	lysoPC a C18:0	0.310223
Dodecanedioylcarnitine	lysoPC a C18:0	0.497442
Glutamate	lysoPC a C18:0	0.758839
Glutamine	lysoPC a C18:0	-0.655055
Hexadecenoylcarnitine	lysoPC a C18:0	0.300598
lysoPC a C14:0	lysoPC a C18:0	0.79505
lysoPC a C16:0	lysoPC a C18:0	0.966722
lysoPC a C16:1	lysoPC a C18:0	0.796583
lysoPC a C17:0	lysoPC a C18:0	0.906589
lysoPC a C18:0	lysoPC a C18:0	1
lysoPC a C18:1	lysoPC a C18:0	0.880955
lysoPC a C24:0	lysoPC a C18:0	0.744159
lysoPC a C26:0	lysoPC a C18:0	0.709003
lysoPC a C26:1	lysoPC a C18:0	0.676855
lysoPC a C28:0	lysoPC a C18:0	0.748525
lysoPC a C28:1	lysoPC a C18:0	0.761562
Methionine	lysoPC a C18:0	-0.533643
Methionine sulfoxide	lysoPC a C18:0	0.622842
Octanoylcarnitine	lysoPC a C18:0	0.415636
Ornithine	lysoPC a C18:0	0.731247
PC aa C24:0	lysoPC a C18:0	0.699812
PC aa C26:0	lysoPC a C18:0	0.61282
PC aa C32:3	lysoPC a C18:0	0.601365
PC aa C36:0	lysoPC a C18:0	0.653334
PC aa C36:3	lysoPC a C18:0	-0.0775257
PC aa C36:4	lysoPC a C18:0	-0.395925
PC aa C36:6	lysoPC a C18:0	0.698325
PC aa C38:0	lysoPC a C18:0	0.751372
PC aa C38:1	lysoPC a C18:0	0.724558
PC aa C38:4	lysoPC a C18:0	-0.350181
PC aa C38:5	lysoPC a C18:0	-0.268704
PC aa C38:6	lysoPC a C18:0	-0.262687
PC aa C40:1	lysoPC a C18:0	0.726259
PC aa C40:2	lysoPC a C18:0	0.777828
PC aa C40:3	lysoPC a C18:0	0.759978
PC aa C40:5	lysoPC a C18:0	-0.204898
PC aa C40:6	lysoPC a C18:0	-0.198745
PC aa C42:0	lysoPC a C18:0	0.702417
PC aa C42:1	lysoPC a C18:0	0.70476
PC aa C42:2	lysoPC a C18:0	0.736758
PC aa C42:4	lysoPC a C18:0	0.779056
PC aa C42:5	lysoPC a C18:0	0.762933
PC aa C42:6	lysoPC a C18:0	0.752554
PC ae C30:0	lysoPC a C18:0	0.715465
PC ae C30:2	lysoPC a C18:0	0.721028
PC ae C32:2	lysoPC a C18:0	0.594927
PC ae C34:3	lysoPC a C18:0	-0.190116
PC ae C36:0	lysoPC a C18:0	0.551736
PC ae C36:1	lysoPC a C18:0	0.783164
PC ae C36:2	lysoPC a C18:0	0.762724
PC ae C36:4	lysoPC a C18:0	-0.348465
PC ae C36:5	lysoPC a C18:0	-0.326084
PC ae C38:0	lysoPC a C18:0	0.692083
PC ae C38:1	lysoPC a C18:0	0.796514
PC ae C38:2	lysoPC a C18:0	0.800788
PC ae C38:3	lysoPC a C18:0	0.799596
PC ae C38:5	lysoPC a C18:0	-0.263453
PC ae C38:6	lysoPC a C18:0	-0.245026
PC ae C40:1	lysoPC a C18:0	0.766186
PC ae C40:2	lysoPC a C18:0	0.792226
PC ae C40:3	lysoPC a C18:0	0.813368
PC ae C40:4	lysoPC a C18:0	0.771383
PC ae C40:5	lysoPC a C18:0	0.736611
PC ae C42:0	lysoPC a C18:0	0.752713
PC ae C42:1	lysoPC a C18:0	0.762132
PC ae C42:2	lysoPC a C18:0	0.758791
PC ae C42:3	lysoPC a C18:0	0.787332
PC ae C42:4	lysoPC a C18:0	0.742156
PC ae C42:5	lysoPC a C18:0	0.67398
PC ae C44:3	lysoPC a C18:0	0.744802
PC ae C44:4	lysoPC a C18:0	0.688016
Putrescine	lysoPC a C18:0	0.35069
Serotonin	lysoPC a C18:0	0.486451
SM (OH) C14:1	lysoPC a C18:0	0.692709
SM (OH) C22:2	lysoPC a C18:0	0.77575
SM C24:0	lysoPC a C18:0	0.774622
SM C24:1	lysoPC a C18:0	0.722344
SM C26:0	lysoPC a C18:0	0.539983
SM C26:1	lysoPC a C18:0	0.685908
Spermidine	lysoPC a C18:0	0.667709
Taurine	lysoPC a C18:0	0.690157
Acetylcarnitine	lysoPC a C18:1	-0.544227
Aspartate	lysoPC a C18:1	0.586394
Butyrylcarnitine	lysoPC a C18:1	0.601468
Decadienylcarnitine	lysoPC a C18:1	0.482323
Decanoylcarnitine	lysoPC a C18:1	0.456342
Decenoylcarnitine	lysoPC a C18:1	0.37096
Dodecanedioylcarnitine	lysoPC a C18:1	0.562367
Glutamate	lysoPC a C18:1	0.743288
Glutamine	lysoPC a C18:1	-0.668453
Hexadecenoylcarnitine	lysoPC a C18:1	0.382498
lysoPC a C14:0	lysoPC a C18:1	0.773449
lysoPC a C16:0	lysoPC a C18:1	0.865444
lysoPC a C16:1	lysoPC a C18:1	0.873821
lysoPC a C17:0	lysoPC a C18:1	0.874744
lysoPC a C18:0	lysoPC a C18:1	0.880955
lysoPC a C18:1	lysoPC a C18:1	1
lysoPC a C24:0	lysoPC a C18:1	0.815748
lysoPC a C26:0	lysoPC a C18:1	0.768993
lysoPC a C26:1	lysoPC a C18:1	0.75788
lysoPC a C28:0	lysoPC a C18:1	0.80017
lysoPC a C28:1	lysoPC a C18:1	0.809158
Methionine	lysoPC a C18:1	-0.583769
Methionine sulfoxide	lysoPC a C18:1	0.639122
Octanoylcarnitine	lysoPC a C18:1	0.501522
Ornithine	lysoPC a C18:1	0.680982
PC aa C24:0	lysoPC a C18:1	0.747476
PC aa C26:0	lysoPC a C18:1	0.668885
PC aa C32:3	lysoPC a C18:1	0.588484
PC aa C36:0	lysoPC a C18:1	0.683348
PC aa C36:3	lysoPC a C18:1	-0.0976406
PC aa C36:4	lysoPC a C18:1	-0.45283
PC aa C36:6	lysoPC a C18:1	0.712578
PC aa C38:0	lysoPC a C18:1	0.743538
PC aa C38:1	lysoPC a C18:1	0.766032
PC aa C38:4	lysoPC a C18:1	-0.43757
PC aa C38:5	lysoPC a C18:1	-0.282286
PC aa C38:6	lysoPC a C18:1	-0.325785
PC aa C40:1	lysoPC a C18:1	0.74917
PC aa C40:2	lysoPC a C18:1	0.805492
PC aa C40:3	lysoPC a C18:1	0.792344
PC aa C40:5	lysoPC a C18:1	-0.278937
PC aa C40:6	lysoPC a C18:1	-0.289368
PC aa C42:0	lysoPC a C18:1	0.741509
PC aa C42:1	lysoPC a C18:1	0.762728
PC aa C42:2	lysoPC a C18:1	0.795525
PC aa C42:4	lysoPC a C18:1	0.821358
PC aa C42:5	lysoPC a C18:1	0.81108
PC aa C42:6	lysoPC a C18:1	0.811954
PC ae C30:0	lysoPC a C18:1	0.738087
PC ae C30:2	lysoPC a C18:1	0.742394
PC ae C32:2	lysoPC a C18:1	0.655458
PC ae C34:3	lysoPC a C18:1	-0.178448
PC ae C36:0	lysoPC a C18:1	0.610656
PC ae C36:1	lysoPC a C18:1	0.801923
PC ae C36:2	lysoPC a C18:1	0.787096
PC ae C36:4	lysoPC a C18:1	-0.412557
PC ae C36:5	lysoPC a C18:1	-0.364618
PC ae C38:0	lysoPC a C18:1	0.713386
PC ae C38:1	lysoPC a C18:1	0.799859
PC ae C38:2	lysoPC a C18:1	0.820193
PC ae C38:3	lysoPC a C18:1	0.815117
PC ae C38:5	lysoPC a C18:1	-0.288084
PC ae C38:6	lysoPC a C18:1	-0.306768
PC ae C40:1	lysoPC a C18:1	0.785154
PC ae C40:2	lysoPC a C18:1	0.765515
PC ae C40:3	lysoPC a C18:1	0.827466
PC ae C40:4	lysoPC a C18:1	0.797964
PC ae C40:5	lysoPC a C18:1	0.774856
PC ae C42:0	lysoPC a C18:1	0.785727
PC ae C42:1	lysoPC a C18:1	0.806526
PC ae C42:2	lysoPC a C18:1	0.803752
PC ae C42:3	lysoPC a C18:1	0.827784
PC ae C42:4	lysoPC a C18:1	0.798215
PC ae C42:5	lysoPC a C18:1	0.715977
PC ae C44:3	lysoPC a C18:1	0.774745
PC ae C44:4	lysoPC a C18:1	0.774139
Putrescine	lysoPC a C18:1	0.501886
Serotonin	lysoPC a C18:1	0.583274
SM (OH) C14:1	lysoPC a C18:1	0.59444
SM (OH) C22:2	lysoPC a C18:1	0.732474
SM C24:0	lysoPC a C18:1	0.708903
SM C24:1	lysoPC a C18:1	0.710554
SM C26:0	lysoPC a C18:1	0.541292
SM C26:1	lysoPC a C18:1	0.663421
Spermidine	lysoPC a C18:1	0.670024
Taurine	lysoPC a C18:1	0.713033
Acetylcarnitine	lysoPC a C24:0	-0.669722
Aspartate	lysoPC a C24:0	0.632271
Butyrylcarnitine	lysoPC a C24:0	0.58051
Decadienylcarnitine	lysoPC a C24:0	0.549501
Decanoylcarnitine	lysoPC a C24:0	0.536848
Decenoylcarnitine	lysoPC a C24:0	0.461909
Dodecanedioylcarnitine	lysoPC a C24:0	0.640333
Glutamate	lysoPC a C24:0	0.745196
Glutamine	lysoPC a C24:0	-0.690641
Hexadecenoylcarnitine	lysoPC a C24:0	0.455487
lysoPC a C14:0	lysoPC a C24:0	0.69241
lysoPC a C16:0	lysoPC a C24:0	0.720572
lysoPC a C16:1	lysoPC a C24:0	0.778402
lysoPC a C17:0	lysoPC a C24:0	0.792843
lysoPC a C18:0	lysoPC a C24:0	0.744159
lysoPC a C18:1	lysoPC a C24:0	0.815748
lysoPC a C24:0	lysoPC a C24:0	1
lysoPC a C26:0	lysoPC a C24:0	0.959588
lysoPC a C26:1	lysoPC a C24:0	0.937807
lysoPC a C28:0	lysoPC a C24:0	0.947665
lysoPC a C28:1	lysoPC a C24:0	0.949527
Methionine	lysoPC a C24:0	-0.753544
Methionine sulfoxide	lysoPC a C24:0	0.732113
Octanoylcarnitine	lysoPC a C24:0	0.591026
Ornithine	lysoPC a C24:0	0.595752
PC aa C24:0	lysoPC a C24:0	0.934301
PC aa C26:0	lysoPC a C24:0	0.863975
PC aa C32:3	lysoPC a C24:0	0.597034
PC aa C36:0	lysoPC a C24:0	0.813518
PC aa C36:3	lysoPC a C24:0	-0.305101
PC aa C36:4	lysoPC a C24:0	-0.586486
PC aa C36:6	lysoPC a C24:0	0.701058
PC aa C38:0	lysoPC a C24:0	0.799111
PC aa C38:1	lysoPC a C24:0	0.828004
PC aa C38:4	lysoPC a C24:0	-0.576233
PC aa C38:5	lysoPC a C24:0	-0.466905
PC aa C38:6	lysoPC a C24:0	-0.492453
PC aa C40:1	lysoPC a C24:0	0.859135
PC aa C40:2	lysoPC a C24:0	0.881881
PC aa C40:3	lysoPC a C24:0	0.848001
PC aa C40:5	lysoPC a C24:0	-0.448411
PC aa C40:6	lysoPC a C24:0	-0.442287
PC aa C42:0	lysoPC a C24:0	0.823651
PC aa C42:1	lysoPC a C24:0	0.831976
PC aa C42:2	lysoPC a C24:0	0.851812
PC aa C42:4	lysoPC a C24:0	0.825924
PC aa C42:5	lysoPC a C24:0	0.846016
PC aa C42:6	lysoPC a C24:0	0.874061
PC ae C30:0	lysoPC a C24:0	0.817672
PC ae C30:2	lysoPC a C24:0	0.911108
PC ae C32:2	lysoPC a C24:0	0.739693
PC ae C34:3	lysoPC a C24:0	-0.355077
PC ae C36:0	lysoPC a C24:0	0.600311
PC ae C36:1	lysoPC a C24:0	0.835297
PC ae C36:2	lysoPC a C24:0	0.778925
PC ae C36:4	lysoPC a C24:0	-0.556123
PC ae C36:5	lysoPC a C24:0	-0.531916
PC ae C38:0	lysoPC a C24:0	0.646894
PC ae C38:1	lysoPC a C24:0	0.817304
PC ae C38:2	lysoPC a C24:0	0.846842
PC ae C38:3	lysoPC a C24:0	0.816172
PC ae C38:5	lysoPC a C24:0	-0.475924
PC ae C38:6	lysoPC a C24:0	-0.500546
PC ae C40:1	lysoPC a C24:0	0.82869
PC ae C40:2	lysoPC a C24:0	0.824619
PC ae C40:3	lysoPC a C24:0	0.805336
PC ae C40:4	lysoPC a C24:0	0.769245
PC ae C40:5	lysoPC a C24:0	0.719645
PC ae C42:0	lysoPC a C24:0	0.863623
PC ae C42:1	lysoPC a C24:0	0.891485
PC ae C42:2	lysoPC a C24:0	0.846003
PC ae C42:3	lysoPC a C24:0	0.840649
PC ae C42:4	lysoPC a C24:0	0.742882
PC ae C42:5	lysoPC a C24:0	0.648033
PC ae C44:3	lysoPC a C24:0	0.854945
PC ae C44:4	lysoPC a C24:0	0.769248
Putrescine	lysoPC a C24:0	0.619592
Serotonin	lysoPC a C24:0	0.696568
SM (OH) C14:1	lysoPC a C24:0	0.614546
SM (OH) C22:2	lysoPC a C24:0	0.762108
SM C24:0	lysoPC a C24:0	0.729726
SM C24:1	lysoPC a C24:0	0.748781
SM C26:0	lysoPC a C24:0	0.554458
SM C26:1	lysoPC a C24:0	0.734742
Spermidine	lysoPC a C24:0	0.620729
Taurine	lysoPC a C24:0	0.657655
Acetylcarnitine	lysoPC a C26:0	-0.701813
Aspartate	lysoPC a C26:0	0.692603
Butyrylcarnitine	lysoPC a C26:0	0.578983
Decadienylcarnitine	lysoPC a C26:0	0.563347
Decanoylcarnitine	lysoPC a C26:0	0.539575
Decenoylcarnitine	lysoPC a C26:0	0.454793
Dodecanedioylcarnitine	lysoPC a C26:0	0.690014
Glutamate	lysoPC a C26:0	0.751658
Glutamine	lysoPC a C26:0	-0.723298
Hexadecenoylcarnitine	lysoPC a C26:0	0.481538
lysoPC a C14:0	lysoPC a C26:0	0.672
lysoPC a C16:0	lysoPC a C26:0	0.692344
lysoPC a C16:1	lysoPC a C26:0	0.757673
lysoPC a C17:0	lysoPC a C26:0	0.763607
lysoPC a C18:0	lysoPC a C26:0	0.709003
lysoPC a C18:1	lysoPC a C26:0	0.768993
lysoPC a C24:0	lysoPC a C26:0	0.959588
lysoPC a C26:0	lysoPC a C26:0	1
lysoPC a C26:1	lysoPC a C26:0	0.920151
lysoPC a C28:0	lysoPC a C26:0	0.977399
lysoPC a C28:1	lysoPC a C26:0	0.961488
Methionine	lysoPC a C26:0	-0.798006
Methionine sulfoxide	lysoPC a C26:0	0.763824
Octanoylcarnitine	lysoPC a C26:0	0.624776
Ornithine	lysoPC a C26:0	0.570611
PC aa C24:0	lysoPC a C26:0	0.9452
PC aa C26:0	lysoPC a C26:0	0.882735
PC aa C32:3	lysoPC a C26:0	0.578349
PC aa C36:0	lysoPC a C26:0	0.807359
PC aa C36:3	lysoPC a C26:0	-0.333502
PC aa C36:4	lysoPC a C26:0	-0.647789
PC aa C36:6	lysoPC a C26:0	0.653136
PC aa C38:0	lysoPC a C26:0	0.775291
PC aa C38:1	lysoPC a C26:0	0.849062
PC aa C38:4	lysoPC a C26:0	-0.641559
PC aa C38:5	lysoPC a C26:0	-0.531682
PC aa C38:6	lysoPC a C26:0	-0.582274
PC aa C40:1	lysoPC a C26:0	0.866898
PC aa C40:2	lysoPC a C26:0	0.891751
PC aa C40:3	lysoPC a C26:0	0.869575
PC aa C40:5	lysoPC a C26:0	-0.51254
PC aa C40:6	lysoPC a C26:0	-0.53878
PC aa C42:0	lysoPC a C26:0	0.821971
PC aa C42:1	lysoPC a C26:0	0.831322
PC aa C42:2	lysoPC a C26:0	0.862008
PC aa C42:4	lysoPC a C26:0	0.804211
PC aa C42:5	lysoPC a C26:0	0.81653
PC aa C42:6	lysoPC a C26:0	0.864788
PC ae C30:0	lysoPC a C26:0	0.814082
PC ae C30:2	lysoPC a C26:0	0.920701
PC ae C32:2	lysoPC a C26:0	0.732284
PC ae C34:3	lysoPC a C26:0	-0.417616
PC ae C36:0	lysoPC a C26:0	0.584889
PC ae C36:1	lysoPC a C26:0	0.845335
PC ae C36:2	lysoPC a C26:0	0.776019
PC ae C36:4	lysoPC a C26:0	-0.623104
PC ae C36:5	lysoPC a C26:0	-0.614095
PC ae C38:0	lysoPC a C26:0	0.58504
PC ae C38:1	lysoPC a C26:0	0.828041
PC ae C38:2	lysoPC a C26:0	0.865046
PC ae C38:3	lysoPC a C26:0	0.807654
PC ae C38:5	lysoPC a C26:0	-0.556325
PC ae C38:6	lysoPC a C26:0	-0.581544
PC ae C40:1	lysoPC a C26:0	0.814147
PC ae C40:2	lysoPC a C26:0	0.831755
PC ae C40:3	lysoPC a C26:0	0.793697
PC ae C40:4	lysoPC a C26:0	0.740261
PC ae C40:5	lysoPC a C26:0	0.657358
PC ae C42:0	lysoPC a C26:0	0.878485
PC ae C42:1	lysoPC a C26:0	0.908127
PC ae C42:2	lysoPC a C26:0	0.861181
PC ae C42:3	lysoPC a C26:0	0.819695
PC ae C42:4	lysoPC a C26:0	0.717297
PC ae C42:5	lysoPC a C26:0	0.576828
PC ae C44:3	lysoPC a C26:0	0.870944
PC ae C44:4	lysoPC a C26:0	0.755554
Putrescine	lysoPC a C26:0	0.609832
Serotonin	lysoPC a C26:0	0.701196
SM (OH) C14:1	lysoPC a C26:0	0.572006
SM (OH) C22:2	lysoPC a C26:0	0.727898
SM C24:0	lysoPC a C26:0	0.704817
SM C24:1	lysoPC a C26:0	0.690394
SM C26:0	lysoPC a C26:0	0.581285
SM C26:1	lysoPC a C26:0	0.707805
Spermidine	lysoPC a C26:0	0.612027
Taurine	lysoPC a C26:0	0.65685
Acetylcarnitine	lysoPC a C26:1	-0.564272
Aspartate	lysoPC a C26:1	0.547802
Butyrylcarnitine	lysoPC a C26:1	0.528615
Decadienylcarnitine	lysoPC a C26:1	0.496133
Decanoylcarnitine	lysoPC a C26:1	0.535478
Decenoylcarnitine	lysoPC a C26:1	0.435682
Dodecanedioylcarnitine	lysoPC a C26:1	0.591909
Glutamate	lysoPC a C26:1	0.619922
Glutamine	lysoPC a C26:1	-0.566101
Hexadecenoylcarnitine	lysoPC a C26:1	0.444465
lysoPC a C14:0	lysoPC a C26:1	0.628299
lysoPC a C16:0	lysoPC a C26:1	0.653263
lysoPC a C16:1	lysoPC a C26:1	0.716557
lysoPC a C17:0	lysoPC a C26:1	0.710801
lysoPC a C18:0	lysoPC a C26:1	0.676855
lysoPC a C18:1	lysoPC a C26:1	0.75788
lysoPC a C24:0	lysoPC a C26:1	0.937807
lysoPC a C26:0	lysoPC a C26:1	0.920151
lysoPC a C26:1	lysoPC a C26:1	1
lysoPC a C28:0	lysoPC a C26:1	0.897062
lysoPC a C28:1	lysoPC a C26:1	0.930394
Methionine	lysoPC a C26:1	-0.67629
Methionine sulfoxide	lysoPC a C26:1	0.605112
Octanoylcarnitine	lysoPC a C26:1	0.555864
Ornithine	lysoPC a C26:1	0.468681
PC aa C24:0	lysoPC a C26:1	0.89283
PC aa C26:0	lysoPC a C26:1	0.897973
PC aa C32:3	lysoPC a C26:1	0.596082
PC aa C36:0	lysoPC a C26:1	0.722917
PC aa C36:3	lysoPC a C26:1	-0.221972
PC aa C36:4	lysoPC a C26:1	-0.483133
PC aa C36:6	lysoPC a C26:1	0.630974
PC aa C38:0	lysoPC a C26:1	0.714605
PC aa C38:1	lysoPC a C26:1	0.724745
PC aa C38:4	lysoPC a C26:1	-0.491846
PC aa C38:5	lysoPC a C26:1	-0.383108
PC aa C38:6	lysoPC a C26:1	-0.411472
PC aa C40:1	lysoPC a C26:1	0.762806
PC aa C40:2	lysoPC a C26:1	0.779936
PC aa C40:3	lysoPC a C26:1	0.745284
PC aa C40:5	lysoPC a C26:1	-0.370048
PC aa C40:6	lysoPC a C26:1	-0.377816
PC aa C42:0	lysoPC a C26:1	0.749358
PC aa C42:1	lysoPC a C26:1	0.755995
PC aa C42:2	lysoPC a C26:1	0.757865
PC aa C42:4	lysoPC a C26:1	0.728792
PC aa C42:5	lysoPC a C26:1	0.761029
PC aa C42:6	lysoPC a C26:1	0.823339
PC ae C30:0	lysoPC a C26:1	0.748943
PC ae C30:2	lysoPC a C26:1	0.848179
PC ae C32:2	lysoPC a C26:1	0.730884
PC ae C34:3	lysoPC a C26:1	-0.261976
PC ae C36:0	lysoPC a C26:1	0.523335
PC ae C36:1	lysoPC a C26:1	0.73182
PC ae C36:2	lysoPC a C26:1	0.725988
PC ae C36:4	lysoPC a C26:1	-0.47294
PC ae C36:5	lysoPC a C26:1	-0.4428
PC ae C38:0	lysoPC a C26:1	0.563428
PC ae C38:1	lysoPC a C26:1	0.705833
PC ae C38:2	lysoPC a C26:1	0.741601
PC ae C38:3	lysoPC a C26:1	0.713303
PC ae C38:5	lysoPC a C26:1	-0.394336
PC ae C38:6	lysoPC a C26:1	-0.433956
PC ae C40:1	lysoPC a C26:1	0.732795
PC ae C40:2	lysoPC a C26:1	0.717803
PC ae C40:3	lysoPC a C26:1	0.69194
PC ae C40:4	lysoPC a C26:1	0.665876
PC ae C40:5	lysoPC a C26:1	0.625291
PC ae C42:0	lysoPC a C26:1	0.789168
PC ae C42:1	lysoPC a C26:1	0.808948
PC ae C42:2	lysoPC a C26:1	0.761879
PC ae C42:3	lysoPC a C26:1	0.755736
PC ae C42:4	lysoPC a C26:1	0.666478
PC ae C42:5	lysoPC a C26:1	0.569825
PC ae C44:3	lysoPC a C26:1	0.761684
PC ae C44:4	lysoPC a C26:1	0.705037
Putrescine	lysoPC a C26:1	0.516736
Serotonin	lysoPC a C26:1	0.593383
SM (OH) C14:1	lysoPC a C26:1	0.556114
SM (OH) C22:2	lysoPC a C26:1	0.707112
SM C24:0	lysoPC a C26:1	0.689691
SM C24:1	lysoPC a C26:1	0.698703
SM C26:0	lysoPC a C26:1	0.49807
SM C26:1	lysoPC a C26:1	0.657771
Spermidine	lysoPC a C26:1	0.512477
Taurine	lysoPC a C26:1	0.536968
Acetylcarnitine	lysoPC a C28:0	-0.710864
Aspartate	lysoPC a C28:0	0.687266
Butyrylcarnitine	lysoPC a C28:0	0.592238
Decadienylcarnitine	lysoPC a C28:0	0.580554
Decanoylcarnitine	lysoPC a C28:0	0.499829
Decenoylcarnitine	lysoPC a C28:0	0.411542
Dodecanedioylcarnitine	lysoPC a C28:0	0.671502
Glutamate	lysoPC a C28:0	0.769607
Glutamine	lysoPC a C28:0	-0.742189
Hexadecenoylcarnitine	lysoPC a C28:0	0.44188
lysoPC a C14:0	lysoPC a C28:0	0.704879
lysoPC a C16:0	lysoPC a C28:0	0.720216
lysoPC a C16:1	lysoPC a C28:0	0.758631
lysoPC a C17:0	lysoPC a C28:0	0.792627
lysoPC a C18:0	lysoPC a C28:0	0.748525
lysoPC a C18:1	lysoPC a C28:0	0.80017
lysoPC a C24:0	lysoPC a C28:0	0.947665
lysoPC a C26:0	lysoPC a C28:0	0.977399
lysoPC a C26:1	lysoPC a C28:0	0.897062
lysoPC a C28:0	lysoPC a C28:0	1
lysoPC a C28:1	lysoPC a C28:0	0.956368
Methionine	lysoPC a C28:0	-0.799543
Methionine sulfoxide	lysoPC a C28:0	0.769137
Octanoylcarnitine	lysoPC a C28:0	0.604111
Ornithine	lysoPC a C28:0	0.602718
PC aa C24:0	lysoPC a C28:0	0.92585
PC aa C26:0	lysoPC a C28:0	0.854887
PC aa C32:3	lysoPC a C28:0	0.563677
PC aa C36:0	lysoPC a C28:0	0.809971
PC aa C36:3	lysoPC a C28:0	-0.338228
PC aa C36:4	lysoPC a C28:0	-0.677039
PC aa C36:6	lysoPC a C28:0	0.662825
PC aa C38:0	lysoPC a C28:0	0.782294
PC aa C38:1	lysoPC a C28:0	0.875757
PC aa C38:4	lysoPC a C28:0	-0.657388
PC aa C38:5	lysoPC a C28:0	-0.544862
PC aa C38:6	lysoPC a C28:0	-0.594626
PC aa C40:1	lysoPC a C28:0	0.869912
PC aa C40:2	lysoPC a C28:0	0.901843
PC aa C40:3	lysoPC a C28:0	0.881532
PC aa C40:5	lysoPC a C28:0	-0.521773
PC aa C40:6	lysoPC a C28:0	-0.541132
PC aa C42:0	lysoPC a C28:0	0.808629
PC aa C42:1	lysoPC a C28:0	0.823265
PC aa C42:2	lysoPC a C28:0	0.870003
PC aa C42:4	lysoPC a C28:0	0.833695
PC aa C42:5	lysoPC a C28:0	0.819812
PC aa C42:6	lysoPC a C28:0	0.857963
PC ae C30:0	lysoPC a C28:0	0.811256
PC ae C30:2	lysoPC a C28:0	0.905199
PC ae C32:2	lysoPC a C28:0	0.691359
PC ae C34:3	lysoPC a C28:0	-0.4088
PC ae C36:0	lysoPC a C28:0	0.582886
PC ae C36:1	lysoPC a C28:0	0.859791
PC ae C36:2	lysoPC a C28:0	0.794108
PC ae C36:4	lysoPC a C28:0	-0.644643
PC ae C36:5	lysoPC a C28:0	-0.628055
PC ae C38:0	lysoPC a C28:0	0.591631
PC ae C38:1	lysoPC a C28:0	0.846679
PC ae C38:2	lysoPC a C28:0	0.879311
PC ae C38:3	lysoPC a C28:0	0.81936
PC ae C38:5	lysoPC a C28:0	-0.562956
PC ae C38:6	lysoPC a C28:0	-0.588386
PC ae C40:1	lysoPC a C28:0	0.81723
PC ae C40:2	lysoPC a C28:0	0.834078
PC ae C40:3	lysoPC a C28:0	0.807281
PC ae C40:4	lysoPC a C28:0	0.751739
PC ae C40:5	lysoPC a C28:0	0.67111
PC ae C42:0	lysoPC a C28:0	0.87702
PC ae C42:1	lysoPC a C28:0	0.910374
PC ae C42:2	lysoPC a C28:0	0.867938
PC ae C42:3	lysoPC a C28:0	0.835974
PC ae C42:4	lysoPC a C28:0	0.723812
PC ae C42:5	lysoPC a C28:0	0.586224
PC ae C44:3	lysoPC a C28:0	0.875447
PC ae C44:4	lysoPC a C28:0	0.752013
Putrescine	lysoPC a C28:0	0.611619
Serotonin	lysoPC a C28:0	0.705147
SM (OH) C14:1	lysoPC a C28:0	0.577987
SM (OH) C22:2	lysoPC a C28:0	0.742869
SM C24:0	lysoPC a C28:0	0.710332
SM C24:1	lysoPC a C28:0	0.689965
SM C26:0	lysoPC a C28:0	0.568017
SM C26:1	lysoPC a C28:0	0.703399
Spermidine	lysoPC a C28:0	0.639806
Taurine	lysoPC a C28:0	0.696778
Acetylcarnitine	lysoPC a C28:1	-0.657887
Aspartate	lysoPC a C28:1	0.661227
Butyrylcarnitine	lysoPC a C28:1	0.581145
Decadienylcarnitine	lysoPC a C28:1	0.538427
Decanoylcarnitine	lysoPC a C28:1	0.534714
Decenoylcarnitine	lysoPC a C28:1	0.424514
Dodecanedioylcarnitine	lysoPC a C28:1	0.642536
Glutamate	lysoPC a C28:1	0.725232
Glutamine	lysoPC a C28:1	-0.684366
Hexadecenoylcarnitine	lysoPC a C28:1	0.458759
lysoPC a C14:0	lysoPC a C28:1	0.734748
lysoPC a C16:0	lysoPC a C28:1	0.740349
lysoPC a C16:1	lysoPC a C28:1	0.780197
lysoPC a C17:0	lysoPC a C28:1	0.806485
lysoPC a C18:0	lysoPC a C28:1	0.761562
lysoPC a C18:1	lysoPC a C28:1	0.809158
lysoPC a C24:0	lysoPC a C28:1	0.949527
lysoPC a C26:0	lysoPC a C28:1	0.961488
lysoPC a C26:1	lysoPC a C28:1	0.930394
lysoPC a C28:0	lysoPC a C28:1	0.956368
lysoPC a C28:1	lysoPC a C28:1	1
Methionine	lysoPC a C28:1	-0.728806
Methionine sulfoxide	lysoPC a C28:1	0.738728
Octanoylcarnitine	lysoPC a C28:1	0.606594
Ornithine	lysoPC a C28:1	0.60479
PC aa C24:0	lysoPC a C28:1	0.939484
PC aa C26:0	lysoPC a C28:1	0.897072
PC aa C32:3	lysoPC a C28:1	0.659527
PC aa C36:0	lysoPC a C28:1	0.816672
PC aa C36:3	lysoPC a C28:1	-0.245769
PC aa C36:4	lysoPC a C28:1	-0.583017
PC aa C36:6	lysoPC a C28:1	0.717994
PC aa C38:0	lysoPC a C28:1	0.820627
PC aa C38:1	lysoPC a C28:1	0.846399
PC aa C38:4	lysoPC a C28:1	-0.57425
PC aa C38:5	lysoPC a C28:1	-0.47104
PC aa C38:6	lysoPC a C28:1	-0.490684
PC aa C40:1	lysoPC a C28:1	0.856188
PC aa C40:2	lysoPC a C28:1	0.877444
PC aa C40:3	lysoPC a C28:1	0.850586
PC aa C40:5	lysoPC a C28:1	-0.451979
PC aa C40:6	lysoPC a C28:1	-0.454109
PC aa C42:0	lysoPC a C28:1	0.808509
PC aa C42:1	lysoPC a C28:1	0.825128
PC aa C42:2	lysoPC a C28:1	0.853355
PC aa C42:4	lysoPC a C28:1	0.821374
PC aa C42:5	lysoPC a C28:1	0.81872
PC aa C42:6	lysoPC a C28:1	0.875815
PC ae C30:0	lysoPC a C28:1	0.84724
PC ae C30:2	lysoPC a C28:1	0.923347
PC ae C32:2	lysoPC a C28:1	0.751894
PC ae C34:3	lysoPC a C28:1	-0.329442
PC ae C36:0	lysoPC a C28:1	0.601601
PC ae C36:1	lysoPC a C28:1	0.848127
PC ae C36:2	lysoPC a C28:1	0.819665
PC ae C36:4	lysoPC a C28:1	-0.547864
PC ae C36:5	lysoPC a C28:1	-0.536785
PC ae C38:0	lysoPC a C28:1	0.63888
PC ae C38:1	lysoPC a C28:1	0.825178
PC ae C38:2	lysoPC a C28:1	0.863492
PC ae C38:3	lysoPC a C28:1	0.820009
PC ae C38:5	lysoPC a C28:1	-0.465816
PC ae C38:6	lysoPC a C28:1	-0.48549
PC ae C40:1	lysoPC a C28:1	0.819844
PC ae C40:2	lysoPC a C28:1	0.831206
PC ae C40:3	lysoPC a C28:1	0.797513
PC ae C40:4	lysoPC a C28:1	0.754558
PC ae C40:5	lysoPC a C28:1	0.696853
PC ae C42:0	lysoPC a C28:1	0.870492
PC ae C42:1	lysoPC a C28:1	0.893508
PC ae C42:2	lysoPC a C28:1	0.858151
PC ae C42:3	lysoPC a C28:1	0.841346
PC ae C42:4	lysoPC a C28:1	0.734625
PC ae C42:5	lysoPC a C28:1	0.617378
PC ae C44:3	lysoPC a C28:1	0.859198
PC ae C44:4	lysoPC a C28:1	0.763034
Putrescine	lysoPC a C28:1	0.547663
Serotonin	lysoPC a C28:1	0.654488
SM (OH) C14:1	lysoPC a C28:1	0.649161
SM (OH) C22:2	lysoPC a C28:1	0.790551
SM C24:0	lysoPC a C28:1	0.752038
SM C24:1	lysoPC a C28:1	0.746362
SM C26:0	lysoPC a C28:1	0.578799
SM C26:1	lysoPC a C28:1	0.735815
Spermidine	lysoPC a C28:1	0.601973
Taurine	lysoPC a C28:1	0.643901
Acetylcarnitine	Methionine	0.784152
Aspartate	Methionine	-0.573632
Butyrylcarnitine	Methionine	-0.571568
Decadienylcarnitine	Methionine	-0.589126
Decanoylcarnitine	Methionine	-0.423868
Decenoylcarnitine	Methionine	-0.404197
Dodecanedioylcarnitine	Methionine	-0.667796
Glutamate	Methionine	-0.675649
Glutamine	Methionine	0.749321
Hexadecenoylcarnitine	Methionine	-0.3493
lysoPC a C14:0	Methionine	-0.534257
lysoPC a C16:0	Methionine	-0.508676
lysoPC a C16:1	Methionine	-0.601308
lysoPC a C17:0	Methionine	-0.61094
lysoPC a C18:0	Methionine	-0.533643
lysoPC a C18:1	Methionine	-0.583769
lysoPC a C24:0	Methionine	-0.753544
lysoPC a C26:0	Methionine	-0.798006
lysoPC a C26:1	Methionine	-0.67629
lysoPC a C28:0	Methionine	-0.799543
lysoPC a C28:1	Methionine	-0.728806
Methionine	Methionine	1
Methionine sulfoxide	Methionine	-0.728533
Octanoylcarnitine	Methionine	-0.57916
Ornithine	Methionine	-0.482232
PC aa C24:0	Methionine	-0.735106
PC aa C26:0	Methionine	-0.588617
PC aa C32:3	Methionine	-0.30876
PC aa C36:0	Methionine	-0.769648
PC aa C36:3	Methionine	0.58367
PC aa C36:4	Methionine	0.789427
PC aa C36:6	Methionine	-0.473661
PC aa C38:0	Methionine	-0.639681
PC aa C38:1	Methionine	-0.766125
PC aa C38:4	Methionine	0.795789
PC aa C38:5	Methionine	0.710928
PC aa C38:6	Methionine	0.751679
PC aa C40:1	Methionine	-0.774668
PC aa C40:2	Methionine	-0.773509
PC aa C40:3	Methionine	-0.763247
PC aa C40:5	Methionine	0.708825
PC aa C40:6	Methionine	0.715579
PC aa C42:0	Methionine	-0.706844
PC aa C42:1	Methionine	-0.704614
PC aa C42:2	Methionine	-0.746173
PC aa C42:4	Methionine	-0.698492
PC aa C42:5	Methionine	-0.649498
PC aa C42:6	Methionine	-0.644453
PC ae C30:0	Methionine	-0.665305
PC ae C30:2	Methionine	-0.743267
PC ae C32:2	Methionine	-0.478885
PC ae C34:3	Methionine	0.569836
PC ae C36:0	Methionine	-0.448243
PC ae C36:1	Methionine	-0.745285
PC ae C36:2	Methionine	-0.632781
PC ae C36:4	Methionine	0.792661
PC ae C36:5	Methionine	0.746233
PC ae C38:0	Methionine	-0.370656
PC ae C38:1	Methionine	-0.749473
PC ae C38:2	Methionine	-0.762275
PC ae C38:3	Methionine	-0.651793
PC ae C38:5	Methionine	0.743061
PC ae C38:6	Methionine	0.75974
PC ae C40:1	Methionine	-0.64019
PC ae C40:2	Methionine	-0.719888
PC ae C40:3	Methionine	-0.662333
PC ae C40:4	Methionine	-0.567512
PC ae C40:5	Methionine	-0.469317
PC ae C42:0	Methionine	-0.733487
PC ae C42:1	Methionine	-0.728839
PC ae C42:2	Methionine	-0.70649
PC ae C42:3	Methionine	-0.657274
PC ae C42:4	Methionine	-0.504647
PC ae C42:5	Methionine	-0.394191
PC ae C44:3	Methionine	-0.725235
PC ae C44:4	Methionine	-0.58488
Putrescine	Methionine	-0.693126
Serotonin	Methionine	-0.696283
SM (OH) C14:1	Methionine	-0.47035
SM (OH) C22:2	Methionine	-0.634617
SM C24:0	Methionine	-0.517738
SM C24:1	Methionine	-0.566243
SM C26:0	Methionine	-0.512712
SM C26:1	Methionine	-0.613996
Spermidine	Methionine	-0.599532
Taurine	Methionine	-0.662184
Acetylcarnitine	Methionine sulfoxide	-0.781589
Aspartate	Methionine sulfoxide	0.745863
Butyrylcarnitine	Methionine sulfoxide	0.612994
Decadienylcarnitine	Methionine sulfoxide	0.504285
Decanoylcarnitine	Methionine sulfoxide	0.397098
Decenoylcarnitine	Methionine sulfoxide	0.37563
Dodecanedioylcarnitine	Methionine sulfoxide	0.672466
Glutamate	Methionine sulfoxide	0.803576
Glutamine	Methionine sulfoxide	-0.783649
Hexadecenoylcarnitine	Methionine sulfoxide	0.338098
lysoPC a C14:0	Methionine sulfoxide	0.665306
lysoPC a C16:0	Methionine sulfoxide	0.603942
lysoPC a C16:1	Methionine sulfoxide	0.680346
lysoPC a C17:0	Methionine sulfoxide	0.700834
lysoPC a C18:0	Methionine sulfoxide	0.622842
lysoPC a C18:1	Methionine sulfoxide	0.639122
lysoPC a C24:0	Methionine sulfoxide	0.732113
lysoPC a C26:0	Methionine sulfoxide	0.763824
lysoPC a C26:1	Methionine sulfoxide	0.605112
lysoPC a C28:0	Methionine sulfoxide	0.769137
lysoPC a C28:1	Methionine sulfoxide	0.738728
Methionine	Methionine sulfoxide	-0.728533
Methionine sulfoxide	Methionine sulfoxide	1
Octanoylcarnitine	Methionine sulfoxide	0.540199
Ornithine	Methionine sulfoxide	0.694913
PC aa C24:0	Methionine sulfoxide	0.747611
PC aa C26:0	Methionine sulfoxide	0.588257
PC aa C32:3	Methionine sulfoxide	0.492841
PC aa C36:0	Methionine sulfoxide	0.799156
PC aa C36:3	Methionine sulfoxide	-0.440085
PC aa C36:4	Methionine sulfoxide	-0.732984
PC aa C36:6	Methionine sulfoxide	0.651302
PC aa C38:0	Methionine sulfoxide	0.776337
PC aa C38:1	Methionine sulfoxide	0.838366
PC aa C38:4	Methionine sulfoxide	-0.71161
PC aa C38:5	Methionine sulfoxide	-0.642907
PC aa C38:6	Methionine sulfoxide	-0.623266
PC aa C40:1	Methionine sulfoxide	0.844033
PC aa C40:2	Methionine sulfoxide	0.869642
PC aa C40:3	Methionine sulfoxide	0.849707
PC aa C40:5	Methionine sulfoxide	-0.619112
PC aa C40:6	Methionine sulfoxide	-0.571221
PC aa C42:0	Methionine sulfoxide	0.768922
PC aa C42:1	Methionine sulfoxide	0.796796
PC aa C42:2	Methionine sulfoxide	0.848369
PC aa C42:4	Methionine sulfoxide	0.824658
PC aa C42:5	Methionine sulfoxide	0.73867
PC aa C42:6	Methionine sulfoxide	0.720962
PC ae C30:0	Methionine sulfoxide	0.770182
PC ae C30:2	Methionine sulfoxide	0.822518
PC ae C32:2	Methionine sulfoxide	0.571958
PC ae C34:3	Methionine sulfoxide	-0.467397
PC ae C36:0	Methionine sulfoxide	0.535555
PC ae C36:1	Methionine sulfoxide	0.866819
PC ae C36:2	Methionine sulfoxide	0.718779
PC ae C36:4	Methionine sulfoxide	-0.702516
PC ae C36:5	Methionine sulfoxide	-0.691405
PC ae C38:0	Methionine sulfoxide	0.581086
PC ae C38:1	Methionine sulfoxide	0.870321
PC ae C38:2	Methionine sulfoxide	0.866953
PC ae C38:3	Methionine sulfoxide	0.810092
PC ae C38:5	Methionine sulfoxide	-0.626548
PC ae C38:6	Methionine sulfoxide	-0.595676
PC ae C40:1	Methionine sulfoxide	0.754514
PC ae C40:2	Methionine sulfoxide	0.838937
PC ae C40:3	Methionine sulfoxide	0.810441
PC ae C40:4	Methionine sulfoxide	0.750268
PC ae C40:5	Methionine sulfoxide	0.675492
PC ae C42:0	Methionine sulfoxide	0.795816
PC ae C42:1	Methionine sulfoxide	0.820835
PC ae C42:2	Methionine sulfoxide	0.810669
PC ae C42:3	Methionine sulfoxide	0.785025
PC ae C42:4	Methionine sulfoxide	0.683164
PC ae C42:5	Methionine sulfoxide	0.586351
PC ae C44:3	Methionine sulfoxide	0.832794
PC ae C44:4	Methionine sulfoxide	0.701175
Putrescine	Methionine sulfoxide	0.53899
Serotonin	Methionine sulfoxide	0.666911
SM (OH) C14:1	Methionine sulfoxide	0.588576
SM (OH) C22:2	Methionine sulfoxide	0.695641
SM C24:0	Methionine sulfoxide	0.605595
SM C24:1	Methionine sulfoxide	0.5844
SM C26:0	Methionine sulfoxide	0.589342
SM C26:1	Methionine sulfoxide	0.657156
Spermidine	Methionine sulfoxide	0.622169
Taurine	Methionine sulfoxide	0.758388
Acetylcarnitine	Octanoylcarnitine	-0.411444
Aspartate	Octanoylcarnitine	0.562176
Butyrylcarnitine	Octanoylcarnitine	0.522711
Decadienylcarnitine	Octanoylcarnitine	0.506168
Decanoylcarnitine	Octanoylcarnitine	0.85134
Decenoylcarnitine	Octanoylcarnitine	0.762731
Dodecanedioylcarnitine	Octanoylcarnitine	0.591791
Glutamate	Octanoylcarnitine	0.614574
Glutamine	Octanoylcarnitine	-0.630476
Hexadecenoylcarnitine	Octanoylcarnitine	0.559033
lysoPC a C14:0	Octanoylcarnitine	0.37157
lysoPC a C16:0	Octanoylcarnitine	0.410534
lysoPC a C16:1	Octanoylcarnitine	0.498365
lysoPC a C17:0	Octanoylcarnitine	0.480865
lysoPC a C18:0	Octanoylcarnitine	0.415636
lysoPC a C18:1	Octanoylcarnitine	0.501522
lysoPC a C24:0	Octanoylcarnitine	0.591026
lysoPC a C26:0	Octanoylcarnitine	0.624776
lysoPC a C26:1	Octanoylcarnitine	0.555864
lysoPC a C28:0	Octanoylcarnitine	0.604111
lysoPC a C28:1	Octanoylcarnitine	0.606594
[truncated: 5,397 more rows]

## Sheet: Table_S7
Parameter1	Parameter2	rho	p_adj
lyso_gb3	PC aa C24:0	-0.302199	0.0310416
lyso_gb3	PC aa C40:2	-0.297143	0.0341386
lyso_gb3	PC ae C40:1	-0.294285	0.0360422
lyso_gb3	PC ae C42:1	-0.291781	0.0376195
lyso_gb3	PC aa C40:1	-0.289504	0.0391916
lyso_gb3	PC ae C42:2	-0.281856	0.0449641
lyso_gb3	lysoPC a C26:1	-0.280538	0.0460117
lyso_gb3	Acetylcarnitine	0.32794	0.0182774
lyso_gb3	Putrescine	0.352905	0.010507
residual_enzyme_activity	Hexadecenoylcarnitine	-0.480198	0.000486717
residual_enzyme_activity	Serotonin	-0.341864	0.0185177

## Sheet: Table_S8
Parameter1	Parameter2	rho
META111	META118	0.64187
META111	META126	-0.338347
META111	META146	0.543157
META111	META168	-0.372471
META111	META169	-0.437602
META111	META96	-0.357272
META115	META121	0.778817
META115	META122	0.342299
META115	META123	0.619106
META115	META129	-0.579133
META115	META157	-0.324684
META117	META151	0.506052
META117	META84	0.328997
META118	META124	0.479246
META118	META146	-0.524887
META118	META147	0.348058
META118	META152	0.49598
META118	META160	-0.314837
META118	META162	0.342096
META118	META165	0.346432
META118	META168	0.34379
META118	META94	-0.391983
META119	META160	-0.339702
META119	META161	-0.384711
META119	META170	0.374074
META119	META47	-0.344332
META119	META72	-0.36023
META119	META85	0.376445
META119	META94	-0.43121
META119	META96	0.396319
META121	META123	-0.436201
META121	META129	0.413595
META122	META128	0.65463
META123	META128	-0.432611
META123	META129	0.875881
META123	META157	0.40865
META124	META132	0.346477
META124	META138	0.437805
META124	META152	0.412692
META124	META159	0.585501
META124	META161	0.325452
META124	META87	-0.370348
META124	META93	-0.394828
META124	META97	-0.394603
META124	META98	0.45874
META125	META126	0.318744
META125	META133	0.388889
META125	META160	0.337195
META125	META161	-0.340876
META125	META72	0.643451
META125	META89	-0.381165
META126	META147	-0.394964
META126	META151	-0.420687
META126	META166	0.481098
META126	META169	-0.355533
META126	META85	0.398351
META126	META87	0.324955
META126	META88	-0.386405
META126	META99	-0.473532
META128	META129	0.512895
META129	META150	-0.394219
META130	META131	0.611969
META130	META164	0.363279
META130	META166	0.345619
META130	META169	0.420687
META131	META153	-0.331098
META131	META158	0.410117
META131	META164	-0.342954
META131	META167	0.33724
META131	META72	0.310908
META131	META96	-0.392909
META131	META97	0.374006
META132	META167	0.417005
META133	META154	-0.326784
META133	META161	0.414612
META133	META162	0.309824
META133	META165	-0.356888
META133	META171	0.33042
META133	META88	-0.323871
META134	META135	0.33916
META134	META146	0.310614
META134	META153	-0.314973
META134	META72	-0.350813
META134	META94	-0.327462
META134	META96	0.384508
META135	META147	0.335547
META138	META159	0.443564
META138	META96	-0.330872
META146	META147	0.371229
META146	META152	0.482272
META146	META153	0.578817
META146	META165	-0.472651
META146	META94	0.327778
META146	META96	-0.331188
META147	META168	0.378004
META147	META47	-0.434282
META147	META98	-0.324752
META147	META99	0.326242
META149	META150	0.343473
META149	META156	0.421816
META150	META157	0.333582
META151	META158	0.499548
META152	META158	-0.3285
META152	META165	0.464453
META152	META72	-0.527642
META152	META94	-0.480533
META153	META159	0.331323
META153	META96	0.383627
META154	META160	0.590402
META154	META161	0.557385
META154	META168	-0.315425
META154	META169	-0.386269
META154	META85	0.359846
META154	META86	-0.409869
META154	META88	-0.373329
META154	META96	-0.361495
META158	META96	-0.345912
META159	META169	0.481233
META159	META171	0.429788
META159	META89	-0.584372
META160	META47	0.327597
META160	META85	-0.359734
META160	META88	0.317864
META161	META165	0.312285
META161	META168	0.348013
META161	META169	0.381143
META161	META94	-0.413166
META161	META97	-0.406843
META162	META169	0.534892
META162	META99	-0.314205
META165	META166	0.328636
META165	META94	-0.341125
META175	META178	0.6317
META178	META187	0.405014
META178	META188	0.341215
META186	META187	0.532001
META186	META188	0.323284
META188	META189	0.489431
META2	META39	0.708627
META46	META47	-0.598329
META46	META89	0.451626
META53	META75	0.705175
META54	META82	0.705175
META85	META87	0.344377
META85	META88	0.727484
META86	META89	0.473871
META93	META95	0.461585
META93	META99	-0.317457
META94	META96	0.754833
META95	META99	0.424435
META96	META97	0.331843
META97	META99	0.31355
META98	META99	0.352416

## Sheet: Table_S9
Parameter1	Parameter2	rho
META111	META118	0.610781
META111	META150	0.667296
META111	META157	-0.543095
META111	META168	-0.436899
META114	META132	0.460239
META114	META145	0.42484
META114	META147	0.612948
META114	META153	0.502862
META115	META121	0.79022
META115	META122	0.41845
META115	META123	0.646846
META115	META129	-0.555821
META115	META85	0.455515
META117	META151	0.515754
META117	META85	-0.404668
META118	META134	-0.467963
META118	META150	-0.642067
META118	META153	0.437955
META118	META154	-0.422395
META118	META157	0.728591
META118	META186	0.433398
META121	META123	-0.43501
META121	META129	0.428286
META121	META147	0.432731
META121	META153	-0.408113
META121	META165	0.411503
META121	META88	0.535927
META122	META128	0.742095
META122	META134	-0.414949
META122	META135	0.442734
META122	META166	0.410614
META122	META89	0.524924
META123	META128	-0.402334
META123	META129	0.863407
META123	META157	0.48369
META123	META189	-0.425174
META124	META130	0.46224
META125	META126	0.548486
META125	META136	-0.429286
META125	META146	0.545318
META126	META159	0.422506
META128	META129	0.599278
META128	META151	-0.496916
META129	META151	0.432898
META129	META171	-0.433231
META130	META131	0.558933
META131	META189	0.441123
META132	META151	0.433676
META132	META178	-0.479522
META132	META46	-0.43162
META133	META154	-0.523145
META133	META160	0.566491
META133	META162	0.464962
META133	META170	-0.404612
META134	META159	0.459072
META134	META178	-0.403612
META135	META89	0.459183
META136	META149	0.417116
META136	META175	0.40439
META136	META84	0.415393
META138	META97	0.476521
META14	META3	0.418394
META14	META7	0.52459
META144	META150	0.47202
META144	META187	0.632176
META144	META189	-0.535315
META145	META157	-0.425952
META145	META171	0.408336
META145	META47	0.400111
META146	META151	0.40439
META146	META152	0.562823
META147	META87	0.586107
META150	META157	0.466741
META152	META154	-0.484635
META152	META158	0.414448
META152	META160	0.604724
META153	META157	-0.403223
META154	META157	0.519589
META154	META160	0.727647
META157	META175	0.406335
META157	META87	0.450292
META159	META89	-0.508363
META161	META168	0.519589
META162	META169	0.462073
META175	META178	0.626174
META178	META187	0.551764
META178	META188	0.40778
META186	META187	0.430008
META188	META189	0.627674
META2	META39	0.744373
META46	META47	-0.496805
META46	META89	0.410947
META53	META72	0.705175
META54	META89	-0.40628
META85	META88	0.694248
META93	META94	0.408891
META93	META95	0.527702
META94	META96	0.692637
META95	META97	0.536482
META97	META99	0.4409

[truncated: 4 more sheets: Table_S10, Table_S11, Table_S12, Table_S13]
